# Supplementary material for: (E)-N′-(3-Fluoro­benzyl­idene)-3-nitro­benzohydrazide
Source: Acta Crystallogr Sect E Struct Rep Online. 2012 Feb 17;68(Pt 3):o697. doi: 10.1107/S1600536812005478 (PMC3295477; doi:10.1107/S1600536812005478)
Supplement: Supplementary file 2 [file e-68-0o697-Isup2.hkl]

# 
# h,k,l, Fc-squared, Fo-squared, sigma(Fo-squared) and status flag 
# 
data_I
_shelx_title ' B in P2(1)/c' 
_shelx_refln_list_code          4 
_shelx_F_calc_maximum      281.68 
_exptl_crystal_F_000       592.00 
_reflns_d_resolution_high  0.8255 
 
loop_ 
 _symmetry_equiv_pos_as_xyz 
 'x, y, z' 
 '-x, y+1/2, -z+1/2' 
 '-x, -y, -z' 
 'x, -y-1/2, z-1/2' 
 
_cell_length_a    11.8230 
_cell_length_b    12.8130 
_cell_length_c     8.7020 
_cell_angle_alpha  90.000 
_cell_angle_beta   94.855 
_cell_angle_gamma  90.000 
 
_shelx_F_squared_multiplier     1.000 
 
loop_ 
 _refln_index_h 
 _refln_index_k 
 _refln_index_l 
 _refln_F_squared_calc 
 _refln_F_squared_meas 
 _refln_F_squared_sigma 
 _refln_observed_status 
   1   0   0      250.11      200.27      9.99 o 
   2   0   0        8.51        4.58      2.01 o 
   3   0   0     3631.31     2672.06    125.67 o 
   4   0   0       92.96       73.04      9.75 o 
   5   0   0      347.50      369.06     21.04 o 
   6   0   0       44.95       52.68      7.67 o 
   7   0   0      204.26      245.52     34.52 o 
   8   0   0        1.54        1.45      6.14 o 
   9   0   0       57.39       63.63     10.77 o 
  10   0   0       63.91       49.45     13.82 o 
  11   0   0        3.37      -13.70     11.88 o 
  12   0   0        0.44        1.19     14.73 o 
  13   0   0        5.11       24.55     16.07 o 
  14   0   0       74.63       81.96     26.13 o 
   1   1   0     2185.21     2176.92     78.14 o 
   2   1   0     2166.74     1590.05     58.42 o 
   3   1   0    12567.13    12800.57    419.35 o 
   4   1   0      164.77      182.49      8.82 o 
   5   1   0      652.16      771.96     27.98 o 
   6   1   0      599.76      544.04     21.12 o 
   7   1   0      305.32      305.05     14.59 o 
   8   1   0        0.86       -3.84      6.37 o 
   9   1   0       92.63       99.77      9.02 o 
  10   1   0       16.53       15.38      6.38 o 
  11   1   0       46.45       43.77     11.77 o 
  12   1   0        0.99       -3.81      9.92 o 
  13   1   0       24.32       21.80     11.93 o 
  14   1   0        0.51       17.84     13.49 o 
   0   2   0     1353.25     1409.06     66.44 o 
   1   2   0     2558.83     2046.14     67.91 o 
   2   2   0     3018.94     3335.12    110.26 o 
   3   2   0     2037.57     1756.49     59.22 o 
   4   2   0     1138.27      987.95     34.55 o 
   5   2   0       37.91       26.53      3.88 o 
   6   2   0       28.64       46.30      7.57 o 
   7   2   0      401.14      425.59     18.40 o 
   8   2   0      634.89      643.02     25.57 o 
   9   2   0        7.53       10.37      5.74 o 
  10   2   0        0.03        2.95      7.23 o 
  11   2   0        2.45        3.47      8.76 o 
  12   2   0       12.54       10.79     10.86 o 
  13   2   0        4.63        6.54     12.10 o 
  14   2   0        4.63       -1.43     13.46 o 
   1   3   0        3.31        1.64      1.93 o 
   2   3   0     1293.78      997.52     34.45 o 
   3   3   0        3.13        6.44      2.52 o 
   4   3   0      270.56      319.68     13.41 o 
   5   3   0      250.64      200.65     16.63 o 
   6   3   0      165.73      139.48      8.94 o 
   7   3   0      205.74      260.91     13.61 o 
   8   3   0        0.65        8.03      6.84 o 
   9   3   0      200.28      219.10     18.16 o 
  10   3   0       14.92       10.50      7.35 o 
  11   3   0        7.07       35.25      9.41 o 
  12   3   0        7.35       14.00     13.25 o 
  13   3   0        4.63       11.68     12.41 o 
  14   3   0        0.00       10.24     14.64 o 
   0   4   0      132.66      125.81      9.72 o 
   1   4   0      689.43      660.10     23.77 o 
   2   4   0      148.30      155.15      8.12 o 
   3   4   0        2.14        4.75      2.70 o 
   4   4   0      144.68      161.94      9.10 o 
   5   4   0      180.83      196.08     11.90 o 
   6   4   0      633.06      618.57     26.89 o 
   7   4   0       23.48       15.14      5.67 o 
   8   4   0       73.08       85.33     11.22 o 
   9   4   0      174.40      151.30     15.05 o 
  10   4   0        0.02        2.46      6.71 o 
  11   4   0      116.52      123.51     14.86 o 
  12   4   0       28.10       36.73     13.57 o 
  13   4   0        0.00       -5.92     19.00 o 
   1   5   0     1352.25     1354.31     46.79 o 
   2   5   0     1451.75     1467.48     50.62 o 
   3   5   0       75.75       69.06      7.50 o 
   4   5   0        0.72        4.49      3.12 o 
   6   5   0        0.01       10.35      4.10 o 
   7   5   0      585.66      582.45     26.51 o 
   8   5   0      197.14      193.02     17.11 o 
   9   5   0        4.33        5.13      6.46 o 
  10   5   0       21.73       41.17      9.80 o 
  11   5   0        2.56       43.18     36.40 o 
  12   5   0        3.82       10.79     12.96 o 
  13   5   0       13.71        7.21     11.59 o 
   0   6   0      763.68      627.36     33.46 o 
   1   6   0      491.28      519.53     20.28 o 
   2   6   0      309.20      376.16     15.63 o 
   3   6   0       61.38       78.10     11.01 o 
   4   6   0        2.40       -0.27      3.57 o 
   5   6   0      408.22      453.73     19.32 o 
   6   6   0      337.64      399.23     18.20 o 
   7   6   0       59.25       70.61     16.05 o 
   8   6   0        0.58       -2.50      7.22 o 
   9   6   0      196.42      213.58     30.61 o 
  10   6   0        6.72       12.70     11.07 o 
  11   6   0        8.30        4.88      7.65 o 
  12   6   0        0.02        9.23     13.99 o 
  13   6   0       26.43       16.05     13.50 o 
   1   7   0      127.18      142.87      9.34 o 
   2   7   0       59.28       96.59      7.82 o 
   3   7   0      672.42      704.71     26.83 o 
   4   7   0       53.95       71.37      7.23 o 
   5   7   0       15.92       26.38      5.29 o 
   6   7   0        0.63        1.40      5.24 o 
   7   7   0       29.00       21.04      7.35 o 
   8   7   0       14.83       15.83      7.22 o 
   9   7   0       52.91       52.33     14.53 o 
  10   7   0      257.85      251.45     21.87 o 
  11   7   0       18.00       25.60      9.03 o 
  12   7   0       56.57       62.50     12.33 o 
   0   8   0      605.44      580.90     32.63 o 
   1   8   0       13.22        7.37      4.37 o 
   2   8   0      450.06      468.69     25.21 o 
   3   8   0      194.49      175.63     14.70 o 
   4   8   0       10.98       17.34      5.23 o 
   5   8   0       34.24       39.75      6.47 o 
   6   8   0        6.60       12.55      7.11 o 
   7   8   0       26.50       24.58     11.82 o 
   8   8   0        4.21        4.86      7.57 o 
   9   8   0        1.02       15.53      7.95 o 
  10   8   0        6.59        7.63      8.67 o 
  11   8   0      147.54      124.62     16.30 o 
  12   8   0        7.70       18.02      9.31 o 
   1   9   0      183.62      196.16     13.89 o 
   2   9   0       74.86       62.48      7.52 o 
   3   9   0       40.80       52.24      7.14 o 
   4   9   0        9.99        4.59      5.26 o 
   5   9   0       17.93       16.90      6.19 o 
   6   9   0      201.44      240.50     19.64 o 
   7   9   0       53.50       40.71      9.59 o 
   8   9   0       21.73       42.65     10.65 o 
   9   9   0       71.46       79.52     12.92 o 
  10   9   0       11.56       14.80      8.61 o 
  11   9   0       39.56       43.77     16.34 o 
   0  10   0      159.68      165.21     16.05 o 
   1  10   0      181.88      178.47     14.32 o 
   2  10   0      169.43      133.96     12.23 o 
   3  10   0        6.95       -3.86      5.93 o 
   4  10   0       88.45      109.37     13.22 o 
   5  10   0      887.45      866.65     50.45 o 
   6  10   0      169.11      200.44     21.87 o 
   7  10   0        2.58        1.20      9.16 o 
   8  10   0        1.98       11.48     10.10 o 
   9  10   0        1.62       17.99     11.66 o 
  10  10   0        0.21       -4.38     11.06 o 
   1  11   0      871.87      746.84     38.20 o 
   2  11   0      658.63      634.62     58.18 o 
   3  11   0        0.04       -2.10      6.73 o 
   4  11   0      398.02      394.14     32.49 o 
   5  11   0        2.99      -17.99     12.00 o 
   6  11   0      167.45      158.69     25.34 o 
   7  11   0        6.29        6.80      9.88 o 
   8  11   0        3.86       17.60     22.05 o 
   9  11   0        0.42       12.97     12.65 o 
  10  11   0        6.65       11.73     15.32 o 
   0  12   0      105.19       76.93     21.74 o 
   1  12   0       16.85       33.93     11.98 o 
   2  12   0       42.59       46.73     10.23 o 
   3  12   0      138.74      149.04     19.55 o 
   4  12   0      248.44      184.08     45.81 o 
   5  12   0        1.87       24.21     21.58 o 
   6  12   0       23.47       22.45     17.38 o 
   7  12   0       34.97       26.62     24.55 o 
   8  12   0        6.33        7.16     18.21 o 
   9  12   0        4.73       33.25     27.08 o 
   1  13   0       17.46       19.67      8.65 o 
   2  13   0       14.27       19.14     11.05 o 
   3  13   0       63.51       32.83     13.16 o 
   4  13   0       11.95       13.83     12.65 o 
   5  13   0        7.88       25.95     25.54 o 
   6  13   0        1.38       15.98     16.19 o 
   7  13   0        5.59       56.48     20.19 o 
   0  14   0       46.17       55.51     23.48 o 
   1  14   0       10.53        7.33      9.95 o 
   2  14   0        0.98        0.96     15.77 o 
   3  14   0        3.89       42.74     17.10 o 
   4  14   0       31.50       37.14     18.81 o 
   5  14   0       14.31       51.02     18.87 o 
   6  14   0        0.10       23.56     17.34 o 
   1  15   0        0.19       13.99     11.05 o 
   2  15   0        8.75       30.56     12.37 o 
   3  15   0        0.31       18.12     14.29 o 
 -14   1   1       18.29       55.17     16.95 o 
 -13   1   1      135.53      157.29     28.63 o 
 -12   1   1       28.74       43.41     15.01 o 
 -11   1   1        0.04        5.15      7.05 o 
 -10   1   1       36.82       18.29      7.51 o 
  -9   1   1      106.41      111.08     10.67 o 
  -8   1   1       20.30       31.81      5.38 o 
  -7   1   1      411.85      382.39     16.55 o 
  -6   1   1      229.17      200.62     11.65 o 
  -5   1   1      452.61      399.53     15.80 o 
  -3   1   1     1477.83     1600.18     59.36 o 
  -2   1   1     1791.29     1514.68     71.63 o 
  -1   1   1     4036.69     4283.83    140.69 o 
   1   1   1      143.32      145.96      6.69 o 
   2   1   1      154.53      113.78      7.15 o 
   3   1   1    27791.90    29311.16    958.43 o 
   4   1   1      601.70      616.85     22.63 o 
   5   1   1      513.22      482.29     18.79 o 
   6   1   1        0.19       -1.89      3.38 o 
   7   1   1      346.68      355.46     16.55 o 
   8   1   1       44.51       35.14      6.05 o 
   9   1   1       57.53       67.97      9.25 o 
  10   1   1       23.18       21.12      6.79 o 
  11   1   1       17.22       22.17     10.23 o 
  12   1   1        3.16       10.41     10.76 o 
  13   1   1        4.53       38.05     22.09 o 
  14   1   1        6.17       19.35     14.50 o 
 -14   2   1       29.51       12.86     22.41 o 
 -13   2   1       39.74       58.49     14.39 o 
 -12   2   1      164.31      198.43     22.21 o 
 -11   2   1        3.22        3.60      8.52 o 
 -10   2   1      149.80      137.84     14.17 o 
  -9   2   1        6.42        7.61      5.38 o 
  -8   2   1      133.33      118.28     10.46 o 
  -7   2   1      447.68      428.36     18.10 o 
  -6   2   1      128.99      150.44      8.98 o 
  -5   2   1      263.90      341.89     15.57 o 
  -4   2   1       54.33       54.11      4.37 o 
  -3   2   1     1418.47     1339.81     45.64 o 
  -2   2   1       88.17       67.15      4.19 o 
  -1   2   1     3128.73     3099.50    102.48 o 
   1   2   1     8234.46     8319.45    272.58 o 
   2   2   1     3651.46     3220.33    117.51 o 
   3   2   1     2097.68     2072.66     69.71 o 
   4   2   1     1417.73     1555.10     53.23 o 
   5   2   1      370.60      413.05     16.72 o 
   6   2   1     1451.13     1307.70     46.24 o 
   7   2   1       37.83       41.60      5.94 o 
   8   2   1      157.93      176.79     13.23 o 
   9   2   1      136.95      153.53     12.98 o 
  10   2   1       15.96       28.71      8.99 o 
  11   2   1        1.35       16.81      8.10 o 
  12   2   1       40.38       52.93     13.74 o 
  13   2   1        6.34       19.85     11.56 o 
 -14   3   1        1.49       23.46     13.87 o 
 -13   3   1       74.69       80.52     15.99 o 
 -12   3   1        0.02       -0.42     13.17 o 
 -11   3   1      129.27      131.68     18.02 o 
 -10   3   1       33.75       23.53      6.90 o 
  -9   3   1       71.82       70.02      8.93 o 
  -8   3   1       32.65       32.86      6.81 o 
  -7   3   1      120.83      115.32     11.36 o 
  -6   3   1     3127.13     2909.84    107.41 o 
  -5   3   1     1600.79     1553.89     53.60 o 
  -4   3   1      521.39      471.40     17.99 o 
  -3   3   1       63.25       74.92      7.43 o 
  -2   3   1        3.11        1.24      3.92 o 
  -1   3   1     1313.62      995.65     34.17 o 
   0   3   1        6.77       19.49      3.32 o 
   2   3   1      339.97      274.06     11.14 o 
   3   3   1     1482.48     1444.87     49.52 o 
   4   3   1      251.90      268.54     14.63 o 
   5   3   1      401.40      390.29     16.30 o 
   6   3   1        1.40        1.53      3.18 o 
   7   3   1      122.80      110.40      8.55 o 
   8   3   1      533.39      493.61     24.40 o 
   9   3   1      141.64      129.99     13.98 o 
  10   3   1       43.61       41.03      9.43 o 
  11   3   1       37.61       30.57      9.27 o 
  12   3   1        0.05       25.60     13.49 o 
  13   3   1        3.64       19.38     13.45 o 
 -13   4   1        0.97       12.67     11.50 o 
 -12   4   1       83.01       95.67     18.44 o 
 -11   4   1        0.26        1.72      9.09 o 
 -10   4   1        5.07       12.30      6.39 o 
  -9   4   1       29.99       36.47      6.92 o 
  -8   4   1        6.40        6.22      5.23 o 
  -7   4   1       12.56       12.74      6.62 o 
  -6   4   1      716.41      615.07     23.81 o 
  -5   4   1      585.80      642.35     24.27 o 
  -3   4   1      721.43      710.16     25.84 o 
  -2   4   1       25.05       16.52      3.35 o 
  -1   4   1        2.47       -0.12      2.49 o 
   0   4   1       24.19       23.50      3.15 o 
   1   4   1        0.00       -1.14      2.73 o 
   2   4   1      433.13      423.27     16.24 o 
   3   4   1        1.68        5.98      2.70 o 
   4   4   1      704.01      566.79     21.67 o 
   5   4   1        1.54        6.11      4.48 o 
   6   4   1      413.76      441.51     18.70 o 
   7   4   1       98.37      119.23     10.95 o 
   8   4   1        4.12        2.86      5.22 o 
   9   4   1       25.59       24.96      8.77 o 
  10   4   1      190.08      154.33     17.56 o 
  11   4   1        4.08        5.58      8.25 o 
  12   4   1       37.43       49.41     12.02 o 
  13   4   1        0.17       10.07     12.57 o 
 -13   5   1       14.61        5.57     16.64 o 
 -12   5   1       29.46        9.58     10.48 o 
 -11   5   1       32.19       36.48     13.95 o 
 -10   5   1        0.43       12.87      7.49 o 
  -9   5   1       62.10       56.55     10.16 o 
  -8   5   1        0.19        3.27      6.46 o 
  -7   5   1       65.24       74.32      8.63 o 
  -6   5   1       23.82       23.60      5.95 o 
  -5   5   1      244.39      259.59     12.91 o 
  -4   5   1      184.11      225.31     11.38 o 
  -3   5   1      738.05      773.40     28.39 o 
  -2   5   1     1800.35     2125.69     72.10 o 
  -1   5   1      811.28      607.14     22.57 o 
   0   5   1       74.14       91.66      7.55 o 
   1   5   1        0.82        0.89      2.58 o 
   3   5   1        0.93        3.56      2.97 o 
   4   5   1      528.51      509.44     19.99 o 
   5   5   1       80.25       84.40      6.94 o 
   6   5   1        7.81       11.21      5.10 o 
   7   5   1      142.47      148.70     12.22 o 
   8   5   1      117.35      127.81     11.86 o 
   9   5   1      129.38      143.39     15.49 o 
  10   5   1        6.67       13.55      7.90 o 
  11   5   1       31.92       59.68     13.21 o 
  12   5   1        3.32       21.35      9.46 o 
  13   5   1       13.52       36.02     15.76 o 
 -13   6   1        4.68       16.13     13.16 o 
 -12   6   1       46.36       54.90     17.18 o 
 -11   6   1        8.11       17.63      8.13 o 
 -10   6   1        5.86        1.28      7.76 o 
  -9   6   1       14.41       25.32      8.44 o 
  -8   6   1        0.03        5.96      6.73 o 
  -7   6   1       24.03       23.58      6.07 o 
  -6   6   1        1.33        6.54      5.03 o 
  -5   6   1       89.98      112.32      9.48 o 
  -4   6   1      126.37      145.50      9.48 o 
  -3   6   1        0.84       -2.68      3.24 o 
  -2   6   1      407.17      329.98     14.43 o 
  -1   6   1     1136.78     1390.34     48.43 o 
   0   6   1        7.21       -2.09      3.64 o 
   1   6   1      736.80      761.07     28.11 o 
   3   6   1      692.97      738.71     27.69 o 
   4   6   1        0.01        4.16      3.44 o 
   5   6   1       39.48       57.99      7.72 o 
   6   6   1       29.69       42.66      7.63 o 
   7   6   1      119.47      106.21     10.77 o 
   8   6   1        2.90        9.79      7.21 o 
   9   6   1        1.75        8.87      7.68 o 
  10   6   1       21.14       26.21     10.61 o 
  11   6   1        1.29       11.32     10.15 o 
  12   6   1        0.89        9.78      8.94 o 
 -12   7   1       86.03       96.00     14.48 o 
 -11   7   1       27.83       46.21     11.47 o 
 -10   7   1      103.72       90.99     14.89 o 
  -9   7   1        1.18       -2.78      6.51 o 
  -8   7   1        4.27        4.99      6.59 o 
  -7   7   1       78.21       86.10     10.91 o 
  -6   7   1      174.13      221.23     15.06 o 
  -5   7   1      148.99      158.51     10.71 o 
  -4   7   1      404.27      371.90     17.29 o 
  -3   7   1       26.20       33.28      5.60 o 
  -2   7   1      897.45     1054.13     38.13 o 
  -1   7   1      268.18      302.88     14.32 o 
   0   7   1       17.01       11.60      3.76 o 
   1   7   1      243.83      266.03     16.36 o 
   2   7   1       15.18       12.51      4.08 o 
   3   7   1      195.52      202.51     12.25 o 
   4   7   1      326.97      348.36     16.47 o 
   5   7   1      352.80      327.76     23.39 o 
   6   7   1       14.41       25.25      6.57 o 
   7   7   1        5.67        2.35      5.28 o 
   8   7   1       11.38       11.46      7.25 o 
   9   7   1       23.62       39.05      9.80 o 
  10   7   1        0.86       -2.49      7.29 o 
  11   7   1        4.20        5.96      8.20 o 
  12   7   1       35.16       34.66     10.61 o 
 -12   8   1        0.79       18.74     10.23 o 
 -11   8   1        0.09       -2.91      8.05 o 
 -10   8   1       74.49       83.14     16.68 o 
  -9   8   1       19.67        7.25     10.19 o 
  -8   8   1        3.23       11.22      7.47 o 
  -7   8   1      538.74      491.62     29.17 o 
  -6   8   1       85.99       94.27     10.15 o 
  -5   8   1      422.71      420.40     24.25 o 
  -4   8   1      282.24      284.74     15.61 o 
  -3   8   1       83.29       94.85      8.41 o 
  -2   8   1       84.40       86.24      8.24 o 
  -1   8   1      271.79      308.66     18.15 o 
   0   8   1      156.17      191.66     11.29 o 
   1   8   1       32.01       37.29      5.78 o 
   2   8   1       25.01       30.37      5.48 o 
   3   8   1      119.19      126.69      9.57 o 
   4   8   1       47.52       50.27      7.89 o 
   5   8   1       28.52       35.68      6.95 o 
   6   8   1        6.33       12.54      5.70 o 
   7   8   1      204.74      212.71     24.62 o 
   8   8   1       31.25       46.04      9.81 o 
   9   8   1      145.72      136.71     15.72 o 
  10   8   1       21.88       30.89      9.32 o 
  11   8   1        4.49        8.86     11.03 o 
  12   8   1        0.09        0.53     13.31 o 
 -11   9   1        0.75        6.96     10.39 o 
 -10   9   1      121.63      124.12     15.34 o 
  -9   9   1       24.85        9.43      8.61 o 
  -8   9   1      279.97      320.48     28.42 o 
  -7   9   1       87.46       79.71     14.72 o 
  -6   9   1      185.59      205.86     21.90 o 
  -5   9   1        2.30        6.67      5.80 o 
  -4   9   1      696.94      737.44     29.86 o 
  -3   9   1      147.67      125.91     12.04 o 
  -2   9   1       50.98       55.26      8.26 o 
  -1   9   1       77.42       83.47     11.45 o 
   0   9   1        0.03       -0.44      5.11 o 
   1   9   1        5.67        9.75      5.72 o 
   2   9   1        7.35        4.84      5.57 o 
   3   9   1       28.01       24.81      7.07 o 
   4   9   1       34.80       25.24      7.99 o 
   5   9   1        4.38       -4.84      6.48 o 
   6   9   1      347.94      344.53     24.73 o 
   7   9   1      115.73      119.83     23.84 o 
   8   9   1      165.34      184.22     23.10 o 
   9   9   1        0.71        3.52     12.25 o 
  10   9   1       48.17       42.96     14.14 o 
  11   9   1        0.06       22.79     12.98 o 
 -10  10   1        0.71      -12.48     12.95 o 
  -9  10   1       30.20       32.25     25.58 o 
  -8  10   1      149.57      168.70     22.22 o 
  -7  10   1       19.85       18.36      8.79 o 
  -6  10   1        0.85       12.44      8.47 o 
  -5  10   1      109.82      196.11     30.52 o 
  -4  10   1       83.46       77.39     10.62 o 
  -3  10   1     1240.41     1126.86     46.88 o 
  -2  10   1       53.04       61.25     10.37 o 
  -1  10   1       99.91      108.98     13.23 o 
   0  10   1       28.38       45.84      9.21 o 
   1  10   1        0.71       -5.82      5.18 o 
   2  10   1       11.73        7.87      6.11 o 
   3  10   1       15.91       25.00      8.29 o 
   4  10   1      104.39      121.15     14.38 o 
   5  10   1      592.17      538.42     31.97 o 
   6  10   1       89.79       72.00     14.72 o 
   7  10   1       89.00       92.79     17.27 o 
   8  10   1        0.00        8.24     10.42 o 
   9  10   1        8.28        1.19     12.17 o 
  10  10   1       28.35       20.52     12.86 o 
 -10  11   1       10.15       27.53     16.36 o 
  -9  11   1        0.18        7.46     13.92 o 
  -8  11   1       14.27       -2.16     14.45 o 
  -7  11   1        0.17       21.50     11.76 o 
  -6  11   1       43.65       53.40     19.08 o 
  -5  11   1        1.75        2.67      9.19 o 
  -4  11   1      138.22      180.63     16.74 o 
  -3  11   1      100.37       95.31     10.88 o 
  -2  11   1      762.91      734.75     33.36 o 
  -1  11   1        1.10        5.80      6.05 o 
   0  11   1      116.43      127.91     12.14 o 
   1  11   1       27.94       14.01      6.72 o 
   2  11   1       30.86       38.49      9.23 o 
   3  11   1       85.04       84.35     15.63 o 
   4  11   1      343.72      370.42     26.13 o 
   5  11   1        1.09       -5.69      7.60 o 
   6  11   1       68.60       84.31     18.74 o 
   7  11   1       10.94       -2.57      9.26 o 
   8  11   1        3.31       16.81     11.85 o 
   9  11   1        9.80       20.19     15.57 o 
  -9  12   1        1.62       24.65     16.67 o 
  -8  12   1        0.38        5.82     16.43 o 
  -7  12   1        0.35        4.81     11.48 o 
  -6  12   1        0.07        4.73     18.33 o 
  -5  12   1        8.10        7.52     14.49 o 
  -4  12   1        5.91       -1.32     12.37 o 
  -3  12   1        0.42        3.39      8.97 o 
  -2  12   1        1.24       11.82      8.06 o 
  -1  12   1       82.52       68.42     12.47 o 
   0  12   1        2.81        6.11      7.39 o 
   1  12   1      341.81      333.87     28.73 o 
   2  12   1       74.06       55.39     13.34 o 
   3  12   1       19.04        4.20      9.41 o 
   4  12   1      137.40      143.19     23.26 o 
   5  12   1        7.51       -7.44     11.15 o 
   6  12   1        6.62        8.29     12.85 o 
   7  12   1       25.62       27.15     13.33 o 
   8  12   1       14.36       21.91     15.59 o 
  -7  13   1        1.45       21.58     14.64 o 
  -6  13   1       13.30       31.85     15.84 o 
  -5  13   1        7.78       16.62     19.28 o 
  -4  13   1       13.15       13.51     21.14 o 
  -3  13   1        6.70       12.75     13.69 o 
  -2  13   1       35.37       50.88     10.88 o 
  -1  13   1       17.43       24.66      9.43 o 
   0  13   1        1.77        5.48      8.89 o 
   1  13   1       28.20       20.12     11.23 o 
   2  13   1       19.98       56.26     13.38 o 
   3  13   1      114.36      143.31     20.18 o 
   4  13   1        6.45        2.43      9.68 o 
   5  13   1       49.57       58.89     18.94 o 
   6  13   1       24.87       13.73     13.81 o 
   7  13   1       46.10       74.61     30.72 o 
  -6  14   1       22.99       41.72     29.85 o 
  -5  14   1        1.60       10.50     25.70 o 
  -4  14   1        0.74       -1.40     13.50 o 
  -3  14   1        2.95       -0.06     13.13 o 
  -1  14   1        2.99        8.52      8.03 o 
   0  14   1       18.10       12.50     10.02 o 
   1  14   1       32.84       38.74     12.45 o 
   2  14   1        2.24       11.84     10.35 o 
   3  14   1        7.16        0.49     10.64 o 
   4  14   1       19.98       28.09     17.14 o 
   5  14   1        5.30       -5.58     37.02 o 
  -3  15   1       23.66       49.71     17.05 o 
  -2  15   1        1.87        5.10     11.57 o 
  -1  15   1       33.78       28.38     12.18 o 
   0  15   1        4.61       11.11     15.04 o 
   1  15   1        1.77       -0.59     14.49 o 
   2  15   1        2.91        5.38     10.47 o 
   3  15   1       19.77       17.44     14.66 o 
 -14   0   2       81.61       67.15     27.48 o 
 -13   0   2        0.51       17.91     14.32 o 
 -12   0   2      245.07      229.17     48.38 o 
 -11   0   2      254.34      257.89     33.81 o 
 -10   0   2      119.81      131.73     20.14 o 
  -9   0   2        0.34       31.88     10.88 o 
  -8   0   2       66.95       87.47     15.72 o 
  -7   0   2      277.83      229.26     16.63 o 
  -6   0   2      123.43      182.55     14.01 o 
  -5   0   2     1354.64     1255.90     61.92 o 
  -4   0   2      191.73      152.33     11.22 o 
  -3   0   2     6917.50     6562.70    376.73 o 
  -2   0   2     1003.73     1067.93     51.67 o 
  -1   0   2      905.61     1093.83     52.63 o 
   0   0   2        7.63       12.04      3.04 o 
   1   0   2     2241.85     2086.07     98.58 o 
   2   0   2    79344.38    77969.59   3603.40 o 
   3   0   2      825.38      933.94     48.76 o 
   4   0   2      153.10      210.58     15.02 o 
   5   0   2      517.98      410.72     24.06 o 
   6   0   2     3011.22     3167.21    151.78 o 
   7   0   2       18.35       11.73      7.51 o 
   8   0   2      165.09      171.08     16.88 o 
   9   0   2       44.97       64.66     14.60 o 
  10   0   2      187.98      146.57     31.36 o 
  11   0   2       40.13       55.61     14.52 o 
  12   0   2        0.33        7.28     14.41 o 
  13   0   2        2.52       24.94     20.27 o 
 -14   1   2        0.27       40.99     22.61 o 
 -13   1   2       78.65       75.58     16.25 o 
 -12   1   2        6.50       16.96      9.65 o 
 -11   1   2       42.88       37.53      9.83 o 
 -10   1   2       45.22       23.95      8.40 o 
  -9   1   2       42.72       51.74      9.16 o 
  -8   1   2       10.90        3.17      4.73 o 
  -7   1   2      654.05      592.93     25.61 o 
  -6   1   2       14.88       18.83      3.63 o 
  -5   1   2       87.58       85.32      7.25 o 
  -4   1   2     4311.13     4089.17    135.88 o 
  -3   1   2      210.12      217.57      9.51 o 
  -1   1   2     7103.59     6469.90    233.39 o 
   0   1   2      642.56      816.30     28.17 o 
   1   1   2       47.07       31.65      3.12 o 
   2   1   2     1922.10     1903.96     63.99 o 
   3   1   2       24.19       24.84      3.49 o 
   4   1   2     3691.26     3544.13    118.34 o 
   5   1   2      305.01      364.83     15.78 o 
   6   1   2      130.71      145.95      9.77 o 
   7   1   2       12.91        5.64      4.72 o 
   8   1   2        5.06       -6.72      4.48 o 
   9   1   2       58.23       75.82      9.47 o 
  10   1   2        0.01       20.88      6.75 o 
  11   1   2       66.63       89.10     17.14 o 
  12   1   2       19.21       31.01     12.79 o 
  13   1   2        1.65       20.40     24.27 o 
 -14   2   2       36.06       48.15     13.68 o 
 -13   2   2       24.00       35.94     12.66 o 
 -12   2   2       17.23       48.45     12.01 o 
 -11   2   2        2.20       -0.28      6.69 o 
 -10   2   2      109.50       92.78     11.84 o 
  -9   2   2        1.63        2.96      5.70 o 
  -8   2   2       35.37       20.33      5.71 o 
  -7   2   2      192.31      199.54     12.99 o 
  -6   2   2      516.90      569.10     27.35 o 
  -5   2   2      112.22      101.97     10.33 o 
  -4   2   2      270.12      254.99     12.94 o 
  -1   2   2     1100.60      882.00     30.53 o 
   0   2   2      341.14      294.69     17.14 o 
   1   2   2     2836.45     2787.63    100.60 o 
   2   2   2     1998.23     1948.09     72.43 o 
   3   2   2     1134.34      927.99     36.40 o 
   4   2   2     1500.31     1345.66     51.94 o 
   5   2   2      201.61      215.06     11.06 o 
   6   2   2      272.29      272.51     15.09 o 
   7   2   2       15.82       17.52      7.79 o 
   8   2   2        6.33        9.19      5.43 o 
   9   2   2       97.82      111.23     11.46 o 
  10   2   2       52.19       83.24     11.09 o 
  11   2   2       18.11       30.14      9.11 o 
  12   2   2       20.62        6.25      8.94 o 
  13   2   2       11.67       10.91     22.29 o 
 -13   3   2       93.49       85.54     18.25 o 
 -12   3   2       11.98       22.58     10.39 o 
 -11   3   2        2.59        2.41      7.07 o 
 -10   3   2       17.21       19.51      7.65 o 
  -9   3   2       86.16       81.76      9.54 o 
  -8   3   2        1.80        1.65      4.97 o 
  -7   3   2      527.84      604.63     29.78 o 
  -6   3   2        1.64       -2.48      3.89 o 
  -5   3   2      859.54      927.70     36.71 o 
  -4   3   2      106.56       95.15      8.53 o 
  -3   3   2       74.87       62.92      4.60 o 
  -2   3   2      466.63      481.43     17.85 o 
  -1   3   2      218.25      272.69     10.90 o 
   0   3   2     2856.41     2828.80    104.06 o 
   1   3   2      372.40      270.92     17.12 o 
   2   3   2       91.94      104.63      6.13 o 
   3   3   2        0.08        8.29      3.65 o 
   5   3   2        4.18        7.99      4.61 o 
   6   3   2       40.21       28.18      6.93 o 
   7   3   2      219.92      267.34     16.80 o 
   8   3   2      111.68      134.88     12.07 o 
   9   3   2       54.59       32.79      8.44 o 
  10   3   2        0.00       -1.65      7.02 o 
  11   3   2       44.97       54.77     12.53 o 
  12   3   2        8.25       34.95     10.74 o 
  13   3   2       16.02       34.54     20.11 o 
 -13   4   2        1.20        6.12     10.20 o 
 -12   4   2       63.47       78.88     22.18 o 
 -11   4   2       22.75       17.22     10.95 o 
 -10   4   2       36.52       26.48      9.12 o 
  -9   4   2      273.09      269.88     22.77 o 
  -8   4   2       77.15       87.56     11.41 o 
  -7   4   2        1.27        1.26      4.91 o 
  -6   4   2      216.96      219.71     18.18 o 
  -5   4   2      106.09      136.15     10.12 o 
  -4   4   2     2066.52     2243.19     76.29 o 
  -3   4   2     1616.50     1691.56     57.95 o 
  -2   4   2      440.37      540.95     20.19 o 
  -1   4   2      394.82      436.90     16.51 o 
   0   4   2       64.37       77.68      6.49 o 
   1   4   2       95.29       99.57      6.34 o 
   2   4   2      219.13      248.39     13.59 o 
   3   4   2      558.14      577.24     24.38 o 
   4   4   2       29.87       25.08      5.41 o 
   5   4   2      239.12      272.66     15.61 o 
   6   4   2       30.32       38.24      7.04 o 
   7   4   2        6.35       13.55      5.85 o 
   8   4   2      360.83      357.91     20.84 o 
   9   4   2        2.21        1.70      5.37 o 
  10   4   2        3.96       18.23      8.23 o 
  11   4   2      142.33      101.55     15.12 o 
  12   4   2        2.75       18.22     10.60 o 
  13   4   2       24.49       47.94     11.85 o 
 -13   5   2        2.21       20.82     12.26 o 
 -12   5   2        8.19       16.34     10.84 o 
 -11   5   2        1.54       -4.75      9.09 o 
 -10   5   2       15.50       12.08      8.06 o 
  -9   5   2       16.82       25.11      6.51 o 
  -8   5   2        9.93       17.85      6.21 o 
  -7   5   2      133.08      122.57     11.06 o 
  -6   5   2      100.69      112.03      9.87 o 
  -5   5   2      280.85      280.00     15.98 o 
  -4   5   2      247.63      267.62     12.74 o 
  -3   5   2     1914.99     2161.92     73.61 o 
  -2   5   2      549.87      696.44     25.70 o 
  -1   5   2     1733.31     1657.93     56.70 o 
   0   5   2        1.89        3.07      3.47 o 
   1   5   2        1.39       11.19      3.78 o 
   2   5   2     1255.38     1483.15     51.42 o 
   4   5   2     1610.50     1490.29     57.96 o 
   5   5   2      358.02      388.53     20.00 o 
   6   5   2       64.41       81.30      9.55 o 
   7   5   2       39.61       43.55      8.07 o 
   8   5   2        1.65       -0.82      6.24 o 
   9   5   2        8.09        1.37      7.31 o 
  10   5   2       57.78       63.56     11.60 o 
  11   5   2        3.65        9.96      8.64 o 
  12   5   2       12.69       11.37     12.12 o 
  13   5   2       35.04       25.80     12.23 o 
 -13   6   2        0.17       10.83     11.29 o 
 -12   6   2        5.32        2.40     10.36 o 
 -11   6   2       48.64       27.14     11.21 o 
 -10   6   2        6.02       16.42      7.44 o 
  -9   6   2      154.46      143.49     17.78 o 
  -8   6   2        0.39        7.07      5.13 o 
  -7   6   2      207.78      162.44     12.81 o 
  -6   6   2       79.04       77.68      8.52 o 
  -5   6   2       74.88       93.09      9.28 o 
  -4   6   2       20.47       13.76      4.21 o 
  -3   6   2       67.75       75.69      8.14 o 
  -2   6   2      704.82      620.16     23.45 o 
  -1   6   2      333.96      334.34     18.31 o 
   0   6   2      123.68      135.23      7.81 o 
   1   6   2     3373.21     3647.46    134.06 o 
   2   6   2       16.04       19.20      9.20 o 
   3   6   2        3.44        1.64      3.42 o 
   4   6   2        8.60       16.20      5.32 o 
   5   6   2       42.70       58.68     10.67 o 
   6   6   2      100.08      133.95     12.01 o 
   7   6   2      289.97      304.05     21.66 o 
   8   6   2       12.00       27.58     11.45 o 
   9   6   2       33.42       40.00     15.39 o 
  10   6   2       22.42       33.85      9.55 o 
  11   6   2       31.64       35.11     10.35 o 
  12   6   2       12.34       24.54     10.04 o 
 -12   7   2        0.01       -8.37     13.52 o 
 -11   7   2       11.70        8.89      7.63 o 
 -10   7   2       74.61       76.15     12.54 o 
  -9   7   2       91.74      114.79     19.58 o 
  -8   7   2      243.13      264.02     17.76 o 
  -7   7   2        1.67       -1.49      4.74 o 
  -6   7   2       18.30       21.85      6.14 o 
  -5   7   2      202.94      184.87     13.30 o 
  -4   7   2      182.37      201.64     11.99 o 
  -3   7   2       46.49       52.71      6.52 o 
  -2   7   2      436.84      526.99     21.21 o 
  -1   7   2      267.32      251.07     12.72 o 
   0   7   2      408.92      448.10     18.18 o 
   1   7   2      412.85      401.69     21.07 o 
   2   7   2        6.22        9.78      4.10 o 
   3   7   2      220.32      241.83     13.60 o 
   4   7   2       10.08       15.25      5.61 o 
   5   7   2       63.18       88.52     10.10 o 
   6   7   2        1.36        1.62      5.37 o 
   7   7   2        0.36        7.45      6.24 o 
   8   7   2        6.85       11.39      6.23 o 
   9   7   2       22.94       35.86     14.81 o 
  10   7   2       49.75       44.98     24.00 o 
  11   7   2        2.05       -8.58     14.32 o 
  12   7   2      100.10       84.80     17.38 o 
 -12   8   2       15.42       24.42     12.33 o 
 -11   8   2       47.40       37.39     10.90 o 
 -10   8   2        3.90        4.04     11.98 o 
  -9   8   2      368.07      313.49     24.43 o 
  -8   8   2       21.97       15.88      7.57 o 
  -7   8   2      144.71      119.31     11.55 o 
  -6   8   2       24.87       17.79      7.41 o 
  -5   8   2        2.34       11.92     15.15 o 
  -4   8   2        0.60        7.41      5.87 o 
  -3   8   2       85.03       74.18      8.87 o 
  -2   8   2        8.84        7.63      5.33 o 
  -1   8   2       62.13       91.76      9.73 o 
   0   8   2      209.93      221.45     14.59 o 
   1   8   2       18.23       14.38      5.83 o 
   2   8   2       82.44       75.78      8.81 o 
   3   8   2        7.13       18.38      6.94 o 
   4   8   2       12.74       16.47      7.37 o 
   5   8   2       20.10       18.77     10.30 o 
   6   8   2        0.75        8.64      7.17 o 
   7   8   2       29.68       46.11     10.49 o 
   8   8   2       20.74       31.64     10.81 o 
   9   8   2       75.62       90.53     20.19 o 
  10   8   2        5.39       14.85     12.35 o 
  11   8   2       15.23       20.04     13.34 o 
 -11   9   2        0.07       -0.64     13.10 o 
 -10   9   2        0.05       -4.11      8.39 o 
  -9   9   2       59.79       69.49     14.56 o 
  -8   9   2        0.71       13.16     15.90 o 
  -7   9   2       57.04       58.38     12.15 o 
  -6   9   2       75.67       90.78     11.39 o 
  -5   9   2       10.04       12.13      7.09 o 
  -4   9   2       26.81       26.87      7.77 o 
  -3   9   2       13.45       17.11      6.78 o 
  -2   9   2       36.14       41.91     12.13 o 
  -1   9   2      551.93      457.99     23.38 o 
   0   9   2       15.77       22.13      6.32 o 
   1   9   2        3.97        6.32      5.76 o 
   2   9   2      252.97      261.99     22.48 o 
   3   9   2       27.41       36.61      8.75 o 
   4   9   2      122.47      145.44     15.61 o 
   5   9   2        8.75       -0.26      7.72 o 
   6   9   2       37.75       53.66     11.45 o 
   7   9   2        5.13       22.71     12.43 o 
   8   9   2      221.91      231.81     25.79 o 
   9   9   2       19.39       10.03     10.31 o 
  10   9   2        2.92       -5.12     10.10 o 
  11   9   2        1.26        4.76     11.65 o 
 -10  10   2       12.71       19.72     11.22 o 
  -9  10   2       41.23       44.58     11.50 o 
  -8  10   2       15.57       26.33     10.12 o 
  -7  10   2        0.57       -4.57      7.68 o 
  -6  10   2        2.44       15.99      7.22 o 
  -5  10   2      208.77      244.70     20.23 o 
  -4  10   2        0.65        5.90      6.13 o 
  -3  10   2      701.01      702.22     32.46 o 
  -2  10   2       15.05        6.57      5.88 o 
  -1  10   2      235.31      239.52     24.49 o 
   0  10   2        7.65        7.86      5.72 o 
   1  10   2      391.85      426.54     29.04 o 
   2  10   2      233.32      188.75     17.22 o 
   3  10   2       56.36       48.98     10.13 o 
   4  10   2       11.23       18.86      8.21 o 
   5  10   2        0.53        2.19      7.95 o 
   6  10   2        3.47        5.90      8.90 o 
   7  10   2      406.62      355.89     32.30 o 
   8  10   2       15.61       31.23     13.30 o 
   9  10   2       37.75       38.21     13.22 o 
  10  10   2        5.62        4.31     11.19 o 
  -9  11   2        0.06        8.28     11.69 o 
  -8  11   2        0.01       -1.69     11.47 o 
  -7  11   2        0.00       10.27      9.66 o 
  -6  11   2        0.43        5.62      8.99 o 
  -5  11   2       65.01       92.44     12.56 o 
  -4  11   2       43.14       67.12     11.85 o 
  -3  11   2        2.31        4.70      6.57 o 
  -2  11   2      472.21      434.63     29.27 o 
  -1  11   2      110.99      101.00     11.28 o 
   0  11   2      813.20      752.67     38.48 o 
   1  11   2      366.79      338.50     24.11 o 
   2  11   2        3.14       -0.44      6.59 o 
   3  11   2      116.00      125.07     15.20 o 
   4  11   2      261.89      280.54     22.66 o 
   5  11   2       22.05       39.93     12.55 o 
   6  11   2      137.52      153.59     27.77 o 
   7  11   2       45.55       60.27     16.41 o 
   8  11   2      126.52      106.20     19.07 o 
   9  11   2       15.20       23.85     20.20 o 
  -8  12   2        1.74       23.60     14.92 o 
  -7  12   2        2.15       10.96     16.83 o 
  -6  12   2        6.82       17.51      9.87 o 
  -5  12   2       41.30       64.01     15.20 o 
  -4  12   2       65.98       61.62     11.17 o 
  -3  12   2       37.04       35.63      9.30 o 
  -2  12   2      247.24      228.07     33.83 o 
  -1  12   2       97.34       89.05     11.06 o 
   0  12   2       37.04       35.51      9.62 o 
   1  12   2       67.53       56.00     11.41 o 
   2  12   2       11.62        5.76      7.15 o 
   3  12   2        2.88       14.81      9.82 o 
   4  12   2        1.22       18.45     25.35 o 
   5  12   2       46.52       49.20     11.59 o 
   6  12   2        5.94       22.72     13.16 o 
   7  12   2       23.19       45.38     15.14 o 
   8  12   2       21.88       36.91     14.41 o 
  -7  13   2        5.64        5.43     13.45 o 
  -6  13   2        1.19        4.07     12.00 o 
  -5  13   2       15.20       36.86     14.39 o 
  -4  13   2        0.31       15.10     10.29 o 
  -3  13   2        7.56       13.15      9.80 o 
  -2  13   2       32.00       23.10     10.71 o 
  -1  13   2       32.50       32.28     10.03 o 
   0  13   2       76.46       80.70     15.03 o 
   1  13   2       14.43       26.24     11.40 o 
   2  13   2        5.65       11.76     15.52 o 
   3  13   2        7.80        7.50     10.38 o 
   4  13   2        2.71        9.82     12.52 o 
   5  13   2       40.93       51.32     17.56 o 
   6  13   2        1.16      -18.49     12.33 o 
   7  13   2        0.89       12.48     15.56 o 
  -5  14   2       18.78        8.83     15.25 o 
  -4  14   2       10.13       28.11     23.99 o 
  -3  14   2        2.20       13.32      9.86 o 
  -2  14   2       31.08       34.42     11.80 o 
  -1  14   2        0.59       11.51     15.72 o 
   0  14   2       13.04       11.27     10.39 o 
   1  14   2        0.26       12.61      9.78 o 
   2  14   2       18.39       19.17     11.74 o 
   3  14   2        2.97       13.12     10.96 o 
   4  14   2        3.62        3.28     11.59 o 
   5  14   2        0.68        0.97     14.14 o 
  -2  15   2       21.64       34.00     16.32 o 
  -1  15   2       16.86       24.94     21.30 o 
   0  15   2        4.43        1.57     21.97 o 
   1  15   2        8.63       17.53     16.68 o 
   2  15   2        0.12        5.74     10.90 o 
 -13   1   3        3.71        5.79      9.46 o 
 -12   1   3        0.23        2.29      8.92 o 
 -11   1   3      187.73      133.70     15.34 o 
 -10   1   3       54.93       45.39     12.17 o 
  -9   1   3        0.05       -6.78      6.45 o 
  -8   1   3        4.73       -3.87      5.45 o 
  -7   1   3       12.60        7.43      4.71 o 
  -5   1   3      370.05      475.66     18.64 o 
  -4   1   3      134.02      114.06      6.99 o 
  -3   1   3     1931.55     2055.67     69.70 o 
  -2   1   3      334.42      282.87     13.75 o 
  -1   1   3     1902.06     1845.56     62.45 o 
   0   1   3       58.82       58.13      4.69 o 
   2   1   3      538.01      514.64     19.40 o 
   3   1   3      790.65      806.97     29.17 o 
   4   1   3        6.49        3.67      3.28 o 
   5   1   3     8435.08     8355.91    276.05 o 
   6   1   3        6.68       14.19      6.18 o 
   7   1   3        0.94        7.70      5.09 o 
   8   1   3       22.49       18.96      9.73 o 
   9   1   3       13.58       18.15      7.20 o 
  10   1   3        6.06        8.62      6.86 o 
  11   1   3       24.93       43.95      9.36 o 
  12   1   3       21.82       34.67     15.40 o 
  13   1   3       22.28       16.43     15.24 o 
 -13   2   3       23.19       13.74     11.88 o 
 -12   2   3       86.33       89.04     14.20 o 
 -11   2   3       62.58       62.85     11.73 o 
 -10   2   3      555.41      523.53     30.98 o 
  -9   2   3       93.09       91.46     11.80 o 
  -8   2   3        0.91        2.29      5.57 o 
  -7   2   3       45.17       40.83      7.30 o 
  -6   2   3      244.12      268.54     18.16 o 
  -5   2   3       69.81       74.25      7.38 o 
  -4   2   3     1941.04     2013.77     75.03 o 
  -3   2   3      175.18      203.30      9.78 o 
  -1   2   3      584.35      636.33     23.05 o 
   0   2   3     1379.03     1135.47     39.22 o 
   1   2   3      447.67      452.01     21.20 o 
   2   2   3        2.44        0.09      2.93 o 
   3   2   3       19.41       28.32      4.84 o 
   4   2   3      140.78      131.11      9.96 o 
   5   2   3      216.41      173.67     12.25 o 
   6   2   3      105.10      134.63     11.52 o 
   7   2   3      212.22      213.44     19.10 o 
   8   2   3      190.11      184.64     20.20 o 
   9   2   3        0.02       -2.56      5.01 o 
  10   2   3        0.11        4.65      9.02 o 
  11   2   3        0.01        9.95      9.04 o 
  12   2   3        1.37       27.39     15.66 o 
  13   2   3        0.27       12.52     14.53 o 
 -13   3   3       26.01       27.95     12.64 o 
 -12   3   3        0.00        2.23     11.00 o 
 -11   3   3      298.79      278.46     22.18 o 
 -10   3   3        7.48       18.21      7.71 o 
  -9   3   3      479.90      462.59     27.85 o 
  -8   3   3       64.08       67.16      8.54 o 
  -7   3   3       70.93       76.58      8.42 o 
  -6   3   3       12.51       18.60      5.26 o 
  -5   3   3      261.41      268.47     14.97 o 
  -4   3   3      912.28      921.73     36.53 o 
  -3   3   3      761.85      860.99     30.97 o 
  -2   3   3     1537.19     1491.51     51.27 o 
  -1   3   3      638.09      749.35     26.93 o 
   0   3   3     1771.44     1683.36     57.31 o 
   1   3   3        0.56        4.02      2.66 o 
   2   3   3      211.24      204.37     10.43 o 
   3   3   3        9.58        6.99      3.88 o 
   4   3   3      246.78      289.56     18.59 o 
   5   3   3       16.29        6.30      4.85 o 
   6   3   3      286.58      303.36     17.85 o 
   7   3   3       66.98       61.50      8.61 o 
   8   3   3       20.32       30.49      6.91 o 
   9   3   3       23.93       27.52      7.56 o 
  10   3   3       28.05       25.28      7.80 o 
  11   3   3        3.32       25.32     11.98 o 
  12   3   3        9.98       29.10     10.06 o 
  13   3   3        6.67        8.62     10.92 o 
 -13   4   3        0.34        8.25     15.07 o 
 -12   4   3       35.89       54.80     12.88 o 
 -11   4   3        1.69       -1.96      6.84 o 
 -10   4   3      251.25      273.57     29.48 o 
  -9   4   3       23.70       21.48      6.36 o 
  -8   4   3       34.59       32.57      6.64 o 
  -7   4   3        0.18        3.08      4.54 o 
  -6   4   3      219.53      226.09     14.38 o 
  -5   4   3      298.22      292.98     19.04 o 
  -4   4   3      197.02      238.66     17.25 o 
  -3   4   3      498.72      496.98     19.31 o 
  -2   4   3     1011.10     1185.99     41.41 o 
  -1   4   3       96.80      132.19      7.19 o 
   0   4   3      842.42      975.52     38.52 o 
   2   4   3        3.55       -0.97      2.89 o 
   3   4   3      440.42      345.63     17.31 o 
   4   4   3       20.71       30.19      6.77 o 
   5   4   3       57.71       56.63      7.61 o 
   6   4   3      153.57      192.89     18.79 o 
   7   4   3      262.09      237.42     24.51 o 
   8   4   3       35.78       36.10      9.05 o 
   9   4   3        0.04       14.61      7.05 o 
  10   4   3        4.44        0.63      6.22 o 
  11   4   3        6.55       19.24      9.28 o 
  12   4   3       45.23       53.44     11.84 o 
 -13   5   3        2.89       29.48     30.32 o 
 -12   5   3       17.92       23.82     12.84 o 
 -11   5   3       27.34       29.87      8.59 o 
 -10   5   3        0.02        5.33      6.97 o 
  -9   5   3       10.68       19.59      7.57 o 
  -8   5   3       20.21       11.71      5.52 o 
  -7   5   3      116.70      112.88     13.39 o 
  -6   5   3       14.17        9.54      4.88 o 
  -5   5   3       41.46       46.62      6.67 o 
  -4   5   3        9.28       14.56      3.67 o 
  -3   5   3      497.10      393.35     16.43 o 
  -2   5   3        6.79        4.36      2.81 o 
  -1   5   3     1473.71     1549.03     59.73 o 
   0   5   3      238.85      340.96     16.78 o 
   1   5   3      283.74      308.58     15.79 o 
   2   5   3        3.89        2.69      3.52 o 
   3   5   3       10.16       14.63      5.51 o 
   4   5   3      294.13      353.55     18.36 o 
   5   5   3        3.29        2.35      4.93 o 
   6   5   3       99.11      109.00     11.05 o 
   7   5   3        5.49        3.37      6.51 o 
   8   5   3        0.65       -0.13      5.65 o 
   9   5   3        8.79        9.43      6.27 o 
  10   5   3       49.58       47.37     10.23 o 
  11   5   3       75.09       84.51     14.63 o 
  12   5   3        0.10       16.13     10.04 o 
 -12   6   3       20.95       16.57     11.40 o 
 -11   6   3        3.15        5.45      9.40 o 
 -10   6   3       17.26       10.81      6.00 o 
  -9   6   3        6.92        6.58      5.66 o 
  -8   6   3        2.68       16.18      6.96 o 
  -7   6   3        1.43        2.54      4.68 o 
  -6   6   3       24.55       28.92      5.92 o 
  -5   6   3      104.82       89.58      8.97 o 
  -4   6   3      145.52      188.68     12.39 o 
  -3   6   3      110.98      110.55      8.07 o 
  -2   6   3       35.89       14.60      5.78 o 
  -1   6   3        3.17        5.66      4.32 o 
   0   6   3       84.89       61.45      7.17 o 
   1   6   3       12.88       17.32      5.57 o 
   2   6   3      392.47      409.51     20.18 o 
   3   6   3      203.43      200.39     24.66 o 
   4   6   3       12.67        5.45      6.00 o 
   5   6   3        0.06       -1.86      7.29 o 
   6   6   3        1.20       -1.12      5.80 o 
   7   6   3       49.77       46.14      9.46 o 
   8   6   3       33.85       26.27      8.89 o 
   9   6   3       75.92      102.93     14.24 o 
  10   6   3       24.32       30.60     11.55 o 
  11   6   3        0.20      -14.02      9.76 o 
  12   6   3        4.89       -9.32     31.40 o 
 -12   7   3        0.02       -0.24     21.20 o 
 -11   7   3        4.04       -1.55     11.10 o 
 -10   7   3       19.65       31.55      9.56 o 
  -9   7   3        1.19        1.56      5.78 o 
  -8   7   3      192.27      200.08     15.35 o 
  -7   7   3       17.09       10.98      5.32 o 
  -6   7   3      379.83      396.78     25.12 o 
  -5   7   3       26.87       23.37      6.62 o 
  -4   7   3      237.04      220.34     19.75 o 
  -3   7   3        0.27       11.77      4.58 o 
  -2   7   3      137.91      154.87     11.75 o 
  -1   7   3        6.34       11.42      4.98 o 
   0   7   3      191.58      210.27     14.07 o 
   1   7   3      972.86      964.64     44.91 o 
   2   7   3       69.77       75.86     10.28 o 
   3   7   3        0.11       -6.83      4.99 o 
   4   7   3      251.05      234.15     18.52 o 
   5   7   3       18.76       29.33      8.73 o 
   6   7   3        0.00       -3.02      7.54 o 
   7   7   3       37.48       55.89     11.34 o 
   8   7   3       40.35       59.90     11.72 o 
   9   7   3       19.72       10.20     10.38 o 
  10   7   3        8.25        8.46     10.40 o 
  11   7   3        2.17        9.08     10.14 o 
 -11   8   3       18.32       10.48     18.61 o 
 -10   8   3       12.02       11.66      8.86 o 
  -9   8   3        3.77       11.86      8.29 o 
  -8   8   3      138.55      114.81     13.09 o 
  -7   8   3        1.73       10.26      6.38 o 
  -6   8   3       58.92       56.03      9.70 o 
  -5   8   3      588.15      552.80     32.80 o 
  -4   8   3       65.80       73.95     14.65 o 
  -3   8   3       14.95       31.34      5.95 o 
  -2   8   3        3.34       -0.33      4.61 o 
  -1   8   3      327.37      329.32     19.11 o 
   0   8   3       43.17       51.60      7.73 o 
   1   8   3       12.92       15.34      6.09 o 
   2   8   3       19.93       20.49      7.61 o 
   3   8   3       30.29       34.25      8.69 o 
   4   8   3       57.67       63.09     10.65 o 
   5   8   3       46.80       47.91     10.35 o 
   6   8   3        6.49        0.28      7.33 o 
   7   8   3       25.80       22.44      8.83 o 
   8   8   3       12.85       11.11      8.44 o 
   9   8   3        9.16       13.36     10.55 o 
  10   8   3        3.86       13.88     11.54 o 
  11   8   3       27.11       13.67     26.70 o 
 -11   9   3        0.02       31.77     25.82 o 
 -10   9   3       55.33       49.67     12.92 o 
  -9   9   3        0.91       -0.52      8.86 o 
  -8   9   3      164.25      144.22     15.50 o 
  -7   9   3       36.70       33.86      8.88 o 
  -6   9   3      319.20      347.57     61.02 o 
  -5   9   3       59.39       77.69     14.36 o 
  -4   9   3        0.00        3.21      5.75 o 
  -3   9   3        1.81       -1.38      5.45 o 
  -2   9   3      233.59      193.23     14.22 o 
  -1   9   3       31.49       26.67      6.57 o 
   0   9   3      280.11      274.12     17.68 o 
   1   9   3        0.27       -0.35      5.97 o 
   2   9   3       52.09       47.76      9.47 o 
   3   9   3       49.70       58.65     10.92 o 
   4   9   3        8.70        9.24      7.77 o 
   5   9   3       12.37       23.15      9.05 o 
   6   9   3       40.60       39.75     11.29 o 
   7   9   3       14.12       22.55     11.90 o 
   8   9   3       33.25       20.23     11.24 o 
   9   9   3       15.65       11.66     10.81 o 
  10   9   3       63.35       46.81     15.05 o 
 -10  10   3       39.47       38.69     12.46 o 
  -9  10   3        0.06        9.66      9.18 o 
  -8  10   3        2.18       12.97      8.66 o 
  -7  10   3       55.42       53.75     10.62 o 
  -6  10   3      334.76      307.58     23.66 o 
  -5  10   3       23.82       21.04      8.83 o 
  -4  10   3       28.89       43.60     18.13 o 
  -3  10   3      106.22      131.74     13.96 o 
  -2  10   3       42.72       35.83      7.65 o 
  -1  10   3      565.46      533.31     33.23 o 
   0  10   3       31.93       37.73      7.79 o 
   1  10   3       80.44       77.12     11.46 o 
   2  10   3       32.88       18.85      7.94 o 
   3  10   3      101.01      106.44     19.20 o 
   4  10   3       32.59       18.33     10.14 o 
   5  10   3        3.96       16.60      9.35 o 
   6  10   3       26.85       24.05     10.69 o 
   7  10   3       72.19       94.18     15.12 o 
   8  10   3       14.06       18.09     11.56 o 
   9  10   3       42.60       39.00     25.06 o 
  -9  11   3       43.16      102.02     17.92 o 
  -8  11   3       19.32        9.98      9.71 o 
  -7  11   3        0.20       10.89      9.24 o 
  -6  11   3        0.03        2.03      9.62 o 
  -5  11   3       10.19       27.95      8.76 o 
  -4  11   3       67.22       67.55     11.08 o 
  -3  11   3       10.87       11.69      7.38 o 
  -2  11   3        8.40        8.44      7.32 o 
  -1  11   3       94.65       75.81     10.12 o 
   0  11   3      462.36      433.31     33.60 o 
   1  11   3       51.73       38.91      9.71 o 
   2  11   3      269.22      247.98     24.18 o 
   3  11   3        0.03       10.55      7.74 o 
   4  11   3        6.75       14.68      8.40 o 
   5  11   3      110.46       98.64     15.15 o 
   6  11   3       86.09       77.24     20.33 o 
   7  11   3        0.43       10.62     11.73 o 
   8  11   3       14.84       10.22     12.06 o 
  -8  12   3        6.99        5.36     24.15 o 
  -7  12   3       20.16       37.97     12.57 o 
  -6  12   3       54.93       86.96     15.11 o 
  -5  12   3        0.68       19.99      7.76 o 
  -4  12   3        0.38       18.73      7.87 o 
  -3  12   3       24.75       35.27      9.46 o 
  -2  12   3       78.96      130.58     16.23 o 
  -1  12   3        3.65        8.51      6.95 o 
   0  12   3        2.55        4.00      7.11 o 
   1  12   3      320.65      270.57     22.57 o 
   2  12   3       73.73       64.29     11.80 o 
   3  12   3      165.98      150.20     17.01 o 
   4  12   3       22.70       51.43     11.53 o 
   5  12   3       23.74       18.35     10.61 o 
   6  12   3       28.81       21.84     11.16 o 
   7  12   3       10.41       20.90     13.21 o 
  -7  13   3        6.47       10.10     15.57 o 
  -6  13   3        1.02       13.54     12.80 o 
  -5  13   3       15.57       24.34     14.20 o 
  -4  13   3        0.28        0.73      9.20 o 
  -3  13   3        5.70       13.20      8.11 o 
  -2  13   3       66.70       73.97     12.97 o 
  -1  13   3       63.86       33.19     12.32 o 
   0  13   3       74.58       68.03     11.77 o 
   1  13   3       13.80       12.49     10.59 o 
   2  13   3        0.14        5.36     14.20 o 
   3  13   3        2.03        9.66      8.59 o 
   4  13   3       55.56       52.75     11.90 o 
   5  13   3       28.70       25.41     11.09 o 
   6  13   3        8.63        1.21     11.88 o 
  -4  14   3       36.56       58.90     14.23 o 
  -3  14   3       12.44       26.64     11.10 o 
  -2  14   3       10.98       15.37     13.10 o 
  -1  14   3        8.36       10.69     11.01 o 
   0  14   3        0.49       31.09     17.30 o 
   1  14   3       10.55       45.61     13.22 o 
   2  14   3        0.17       14.99     10.68 o 
   3  14   3       51.02       41.57     13.49 o 
   4  14   3        0.26       -6.33     13.61 o 
 -13   0   4       31.93       53.07     19.16 o 
 -12   0   4      135.15      152.53     25.16 o 
 -11   0   4        8.98       25.97     13.95 o 
 -10   0   4      476.63      441.47     51.67 o 
  -9   0   4      300.60      319.13     32.67 o 
  -8   0   4      192.21      191.28     37.77 o 
  -7   0   4      264.02      231.07     34.17 o 
  -6   0   4      146.02       96.76     14.49 o 
  -5   0   4       11.01       29.36      6.27 o 
  -4   0   4       54.76       82.57      9.29 o 
  -3   0   4     3303.45     3740.50    177.19 o 
  -2   0   4       10.74        3.66      3.92 o 
  -1   0   4      473.32      495.35     27.00 o 
   0   0   4      241.36      204.69     14.97 o 
   1   0   4      194.05      190.96     18.66 o 
   2   0   4     1045.43     1096.96     55.18 o 
   3   0   4       19.14       28.06      6.58 o 
   4   0   4     5693.02     5968.48    280.40 o 
   5   0   4        2.16        5.88      5.44 o 
   6   0   4       93.37      120.18     17.99 o 
   7   0   4      206.45      232.32     28.47 o 
   8   0   4     1716.43     1607.19    103.69 o 
   9   0   4        2.46       18.95     12.99 o 
  10   0   4        9.77        0.55      8.77 o 
  11   0   4        3.20       -8.37     15.68 o 
  12   0   4       31.88       33.67     14.05 o 
 -13   1   4       25.82       12.42      9.91 o 
 -12   1   4        8.93       28.42     10.57 o 
 -11   1   4       67.62       65.31     21.02 o 
 -10   1   4       26.95       20.99      9.38 o 
  -9   1   4      350.51      351.20     24.10 o 
  -8   1   4      153.62      168.48     15.40 o 
  -7   1   4        3.76       -3.12      4.73 o 
  -6   1   4      343.34      303.77     18.45 o 
  -5   1   4        1.97        8.27      4.25 o 
  -4   1   4       33.75       48.20      5.08 o 
  -3   1   4      247.46      225.29     12.13 o 
  -2   1   4      157.11      156.44      8.86 o 
  -1   1   4     1969.64     1875.48     64.04 o 
   0   1   4        0.39        2.95      2.70 o 
   1   1   4      526.30      595.82     22.33 o 
   2   1   4       84.41      121.45      7.82 o 
   3   1   4      174.38      219.80     11.38 o 
   4   1   4      933.39      815.53     30.47 o 
   5   1   4        5.39       -0.16      4.40 o 
   6   1   4      127.71      117.82     10.73 o 
   7   1   4       16.93       25.80      7.63 o 
   8   1   4       56.82       50.77     14.33 o 
   9   1   4       14.58       24.12      7.99 o 
  10   1   4       42.19       52.60     10.07 o 
  11   1   4       36.74       44.52     10.01 o 
  12   1   4        1.78       14.54      8.86 o 
 -13   2   4        0.03        5.31      9.89 o 
 -12   2   4       17.97       11.69      9.71 o 
 -11   2   4       81.08       71.21     17.26 o 
 -10   2   4       22.09       15.87      8.57 o 
  -9   2   4       18.94       26.94      8.39 o 
  -8   2   4      611.98      549.28     34.08 o 
  -7   2   4        4.20        8.88      5.75 o 
  -6   2   4       32.66       42.81      6.34 o 
  -5   2   4      251.22      221.58     13.47 o 
  -4   2   4      298.95      320.17     14.49 o 
  -3   2   4       87.79       66.51      5.85 o 
  -2   2   4      653.54      721.28     26.61 o 
  -1   2   4        7.15        3.74      2.65 o 
   0   2   4      345.75      296.37     20.69 o 
   1   2   4        2.83        3.70      3.89 o 
   2   2   4        2.38        5.00      3.42 o 
   3   2   4      105.25      111.25      7.52 o 
   4   2   4      199.03      211.75     13.97 o 
   5   2   4      244.29      256.52     15.93 o 
   6   2   4      265.94      269.91     16.99 o 
   7   2   4       72.88       60.93      9.81 o 
   8   2   4      208.88      179.35     17.11 o 
   9   2   4       40.93       63.40     12.14 o 
  10   2   4       11.07       18.03      8.36 o 
  11   2   4       24.94       30.73      9.11 o 
  12   2   4        0.35       31.98     11.17 o 
 -13   3   4        2.74        4.78      9.50 o 
 -12   3   4       25.95       17.38      9.74 o 
 -11   3   4       28.61       25.92     17.59 o 
 -10   3   4       79.06       88.93     25.75 o 
  -9   3   4       29.71       22.60      7.88 o 
  -8   3   4       51.19       55.55     11.68 o 
  -7   3   4      525.80      500.86     28.00 o 
  -6   3   4       37.27       29.66      5.95 o 
  -5   3   4      442.66      515.31     23.53 o 
  -4   3   4      108.69       78.24      7.66 o 
  -3   3   4      278.98      280.57     12.98 o 
  -2   3   4      124.56      179.15      9.68 o 
  -1   3   4       48.31       33.15      4.21 o 
   0   3   4      507.14      428.22     17.05 o 
   1   3   4       12.24        4.37      3.14 o 
   2   3   4      484.01      430.71     17.53 o 
   3   3   4      198.24      267.12     12.96 o 
   4   3   4      130.88      132.65     10.85 o 
   5   3   4       48.15       56.75     13.58 o 
   6   3   4       79.16       90.84      9.61 o 
   7   3   4        5.36        9.18      5.55 o 
   8   3   4        0.91        5.16      5.55 o 
   9   3   4       26.26       19.08      7.72 o 
  10   3   4       17.61       35.79      9.26 o 
  11   3   4        7.81       22.36      9.03 o 
  12   3   4        0.36        2.13     10.34 o 
 -13   4   4       22.30       12.20     11.06 o 
 -12   4   4        0.07       -1.31      8.37 o 
 -11   4   4       15.69       34.36     10.14 o 
 -10   4   4       36.94       30.92      9.25 o 
  -9   4   4        5.20        8.96      9.22 o 
  -8   4   4      183.03      176.46     13.99 o 
  -7   4   4      622.27      573.05     26.49 o 
  -6   4   4      104.72      111.32     10.11 o 
  -5   4   4       44.58       49.09     10.97 o 
  -4   4   4      639.35      650.81     27.85 o 
  -3   4   4       81.10       82.87      6.54 o 
  -2   4   4      358.44      421.86     17.02 o 
  -1   4   4      365.35      396.83     16.26 o 
   0   4   4      333.50      338.47     14.68 o 
   1   4   4        5.15        3.24      3.14 o 
   2   4   4       75.56       93.58     11.06 o 
   3   4   4      327.12      319.35     17.18 o 
   4   4   4        0.80        4.54      4.53 o 
   5   4   4        3.97        4.87      4.86 o 
   6   4   4       20.94       29.78      6.45 o 
   7   4   4       26.99       31.44      6.96 o 
   8   4   4        1.29        6.24      5.55 o 
   9   4   4       31.33       15.28      6.93 o 
  10   4   4       40.09       48.45      9.88 o 
  11   4   4       11.80       12.68      8.78 o 
  12   4   4        0.70       38.59     15.19 o 
 -12   5   4        5.33        7.75      8.16 o 
 -11   5   4       24.58       33.96      9.82 o 
 -10   5   4       40.10       44.78      9.54 o 
  -9   5   4        0.03        4.33      7.01 o 
  -8   5   4        3.99       15.32      6.02 o 
  -7   5   4        4.35       10.22      5.05 o 
  -6   5   4      367.73      383.64     23.45 o 
  -5   5   4       14.46       23.73      7.39 o 
  -4   5   4      283.42      289.29     16.13 o 
  -3   5   4       55.14       48.87      9.90 o 
  -2   5   4       57.86       48.29      6.61 o 
  -1   5   4      645.58      611.30     26.61 o 
   0   5   4       35.87       43.49      7.04 o 
   1   5   4      784.48      842.72     39.11 o 
   2   5   4       35.33       37.21      7.46 o 
   3   5   4      116.07      127.48     17.10 o 
   4   5   4      174.89      139.00     13.46 o 
   5   5   4       49.15       55.21      9.55 o 
   6   5   4       79.53       60.90     11.88 o 
   7   5   4        3.70        5.19      7.55 o 
   8   5   4        1.55        6.17      6.24 o 
   9   5   4        3.40        1.34      6.50 o 
  10   5   4       30.16       20.59      9.10 o 
  11   5   4        0.69        6.56     10.32 o 
 -12   6   4        0.56       -4.25     11.82 o 
 -11   6   4        0.02       13.36     16.14 o 
 -10   6   4       22.29       25.70     12.21 o 
  -9   6   4      127.58      143.40     17.96 o 
  -8   6   4        0.03        3.41      7.92 o 
  -7   6   4       57.71       49.29      8.63 o 
  -6   6   4        7.95        2.38      5.15 o 
  -5   6   4      509.42      445.77     25.96 o 
  -4   6   4        5.04        6.85      4.79 o 
  -3   6   4      552.23      504.80     23.64 o 
  -2   6   4       21.04       14.05      4.62 o 
  -1   6   4       26.67       32.10      5.94 o 
   0   6   4      115.25      126.26     10.35 o 
   1   6   4       26.37       28.05      8.48 o 
   2   6   4      156.30      133.57     13.40 o 
   3   6   4      822.89      847.54     41.37 o 
   4   6   4       13.13       20.18      7.12 o 
   5   6   4        4.05        4.15      7.04 o 
   6   6   4       15.40       15.93      7.69 o 
   7   6   4       19.51       10.92      9.17 o 
   8   6   4        1.32        3.56      6.75 o 
   9   6   4       24.59       30.60      9.08 o 
  10   6   4        0.27        3.16      9.08 o 
  11   6   4        0.55       -7.96     14.49 o 
 -11   7   4        0.35       -0.18     11.37 o 
 -10   7   4       11.19       13.73      9.85 o 
  -9   7   4       16.89       32.36      8.16 o 
  -8   7   4       58.01       46.90      9.00 o 
  -7   7   4      151.38      117.34     15.62 o 
  -6   7   4      322.47      331.79     23.36 o 
  -5   7   4        0.68        8.33      8.57 o 
  -4   7   4       34.67       26.88      6.68 o 
  -3   7   4      423.01      423.26     25.55 o 
  -2   7   4       74.23       76.46      8.56 o 
  -1   7   4        1.05        0.28      3.95 o 
   0   7   4      437.87      448.72     22.42 o 
   1   7   4        0.49        1.94      8.99 o 
   2   7   4       26.33       37.72      8.57 o 
   3   7   4       14.51       17.15     12.76 o 
   4   7   4        2.07        2.13      6.46 o 
   5   7   4      106.94      115.97     15.97 o 
   6   7   4        7.31        3.90      7.44 o 
   7   7   4       38.10       47.58     10.22 o 
   8   7   4        1.23       12.04      8.09 o 
   9   7   4        0.52       -2.30      7.77 o 
  10   7   4        0.14        8.48     11.09 o 
  11   7   4        1.42       14.42     14.39 o 
 -11   8   4        0.13       -2.41     19.40 o 
 -10   8   4        7.08       13.65     11.90 o 
  -9   8   4       10.87       22.97      7.71 o 
  -8   8   4        1.50       -1.17      5.99 o 
  -7   8   4      320.87      292.00     22.45 o 
  -6   8   4        0.66        1.13      8.10 o 
  -5   8   4      587.65      609.12     53.89 o 
  -4   8   4       11.67       15.31      6.43 o 
  -3   8   4      140.86      155.40     14.65 o 
  -2   8   4       16.43       20.75      5.65 o 
  -1   8   4       15.66       16.14      5.78 o 
   0   8   4       59.31       52.13      7.88 o 
   1   8   4       65.36       69.78     13.56 o 
   2   8   4      101.05       90.84     12.26 o 
   3   8   4        5.37        4.58      6.67 o 
   4   8   4       24.88       23.02      8.36 o 
   5   8   4       39.58       20.84      9.11 o 
   6   8   4        0.43        1.54      7.58 o 
   7   8   4        0.10        0.53      8.42 o 
   8   8   4        3.85       20.62      9.21 o 
   9   8   4        2.81        7.83      8.30 o 
  10   8   4       15.09        7.97     13.69 o 
 -10   9   4        0.42       13.40      9.95 o 
  -9   9   4        0.21       11.76      7.63 o 
  -8   9   4       76.68       89.80     12.61 o 
  -7   9   4       10.61        8.75      6.98 o 
  -6   9   4        0.51        0.33      6.18 o 
  -5   9   4        2.60        5.82      6.63 o 
  -4   9   4       22.26       45.50      8.88 o 
  -3   9   4      311.76      271.56     22.13 o 
  -2   9   4       25.21       42.55      8.72 o 
  -1   9   4       40.38       31.80      7.08 o 
   0   9   4       54.20       40.06      8.54 o 
   1   9   4       93.25      103.54     19.12 o 
   2   9   4      220.13      208.97     18.93 o 
   3   9   4       19.49       17.58      8.21 o 
   4   9   4       11.38        6.68      8.17 o 
   5   9   4       78.75       71.10     12.95 o 
   6   9   4       55.23       65.50     12.74 o 
   7   9   4       12.03       -4.87      8.63 o 
   8   9   4        5.21       17.11      9.53 o 
   9   9   4        0.17        7.90     15.97 o 
  -9  10   4        2.95       -2.84     14.39 o 
  -8  10   4       36.35       40.45     10.11 o 
  -7  10   4      128.50      122.53     15.18 o 
  -6  10   4        1.36        6.54      7.60 o 
  -5  10   4       76.15       59.13     20.54 o 
  -4  10   4        1.67        6.56      6.85 o 
  -3  10   4      120.10      130.88     18.58 o 
  -2  10   4        0.17        5.23      6.38 o 
  -1  10   4       21.69       24.22      7.57 o 
   0  10   4       51.96       46.03      9.52 o 
   1  10   4       40.56       40.85      9.45 o 
   2  10   4       11.55        8.55      7.12 o 
   3  10   4      595.17      523.34     33.26 o 
   4  10   4        1.98        3.36      7.77 o 
   5  10   4       35.95       18.00      9.33 o 
   6  10   4        0.65       -5.05      8.26 o 
   7  10   4       10.42        6.27      9.96 o 
   8  10   4       19.96       10.00     10.06 o 
   9  10   4      167.17      165.28     23.46 o 
  -8  11   4       15.76       15.86     12.32 o 
  -7  11   4        1.11       13.44      8.40 o 
  -6  11   4        3.18       26.77     12.52 o 
  -5  11   4       15.68       25.16      8.51 o 
  -4  11   4       33.18       30.23      8.70 o 
  -3  11   4        4.52       13.10      8.06 o 
  -2  11   4       44.26       88.04     19.93 o 
  -1  11   4        2.07       16.62      8.03 o 
   0  11   4       26.93       19.24     10.79 o 
   1  11   4        7.76       14.59      8.96 o 
   2  11   4      192.15      222.54     24.42 o 
   3  11   4      114.16      117.86     15.52 o 
   4  11   4       52.77       38.92     11.85 o 
   5  11   4       35.71       61.60     13.14 o 
   6  11   4      150.43      113.01     16.90 o 
   7  11   4        6.45       -0.43      9.77 o 
   8  11   4       60.42       61.15     18.00 o 
  -7  12   4        2.85        5.49     10.75 o 
  -6  12   4        0.01        4.11      8.37 o 
  -5  12   4        0.12        5.08      8.08 o 
  -4  12   4        0.73        6.22      7.49 o 
  -3  12   4        2.47       -0.04      7.27 o 
  -2  12   4       22.29       35.16     10.68 o 
  -1  12   4       16.88       27.44      9.70 o 
   0  12   4      111.81      111.88     15.80 o 
   1  12   4       59.43       43.67     16.14 o 
   2  12   4       80.88       57.53     11.68 o 
   3  12   4       14.69       14.74      8.54 o 
   4  12   4        0.58       -0.61      9.02 o 
   5  12   4        7.37       28.92     11.57 o 
   6  12   4        0.58       -6.79      8.80 o 
  -6  13   4       11.38       30.00     11.40 o 
  -5  13   4        0.02       25.18     10.34 o 
  -4  13   4        6.48       19.28      9.08 o 
  -3  13   4        1.01       21.87      9.68 o 
  -2  13   4        1.35       -4.25      8.11 o 
  -1  13   4        0.00        9.14     11.84 o 
   0  13   4       15.84       25.59     10.70 o 
   1  13   4        0.06       11.21      8.45 o 
   2  13   4       44.81       42.75     10.85 o 
   3  13   4        7.48        8.31      9.04 o 
   4  13   4       28.18       20.08     10.13 o 
   5  13   4        0.25        5.68      9.33 o 
  -3  14   4        2.32       15.38     16.35 o 
  -2  14   4        0.49       -5.43      9.98 o 
  -1  14   4        7.34       28.68     22.13 o 
   0  14   4        0.20        4.29      9.90 o 
   1  14   4       16.75       11.92      9.53 o 
   2  14   4        2.36       -2.78      8.44 o 
 -13   1   5        2.89       -1.01      9.36 o 
 -12   1   5       17.04       26.42     10.54 o 
 -11   1   5        1.86        1.58      8.37 o 
 -10   1   5       26.22       32.03      9.90 o 
  -9   1   5      119.07      125.76     14.43 o 
  -8   1   5       16.82       12.30      7.17 o 
  -7   1   5       31.58       22.58      7.27 o 
  -6   1   5       17.87       22.71      6.38 o 
  -5   1   5        8.75        7.75      4.32 o 
  -4   1   5      163.17      169.68     11.76 o 
  -3   1   5      258.71      264.28     14.32 o 
  -2   1   5       28.75       26.16      4.31 o 
  -1   1   5      963.25      957.20     37.78 o 
   0   1   5     1516.44     1429.14     50.12 o 
   1   1   5      198.71      207.44     11.40 o 
   2   1   5        9.06       11.70      4.10 o 
   3   1   5       31.26       31.27      5.26 o 
   4   1   5        0.71       -1.18      4.51 o 
   5   1   5       39.80       30.33      7.18 o 
   6   1   5       53.78       53.36      9.19 o 
   7   1   5     1566.17     1375.08     64.14 o 
   8   1   5        6.98        8.55      7.29 o 
   9   1   5        0.08       10.01      7.15 o 
  10   1   5        0.85       13.80      7.63 o 
  11   1   5       74.21       59.67     11.61 o 
 -13   2   5        8.12       10.05      9.32 o 
 -12   2   5       19.18        9.32      9.29 o 
 -11   2   5        0.63       -0.19      8.32 o 
 -10   2   5       14.94       16.03      8.52 o 
  -9   2   5      120.62      111.29     13.69 o 
  -8   2   5      533.12      530.76     30.98 o 
  -7   2   5       61.01       58.61      9.36 o 
  -6   2   5       46.68       37.84      6.65 o 
  -5   2   5       11.41       18.30      4.96 o 
  -4   2   5        0.54        2.28      4.00 o 
  -3   2   5      138.84      167.02     10.00 o 
  -2   2   5      339.46      454.56     18.46 o 
  -1   2   5      579.06      526.54     22.88 o 
   0   2   5       47.92       51.22      6.38 o 
   1   2   5        6.68       16.20      4.33 o 
   2   2   5       16.02       13.56      4.28 o 
   3   2   5      157.46      156.92     12.20 o 
   4   2   5        0.58       -0.19      4.96 o 
   5   2   5        0.60        4.91      5.43 o 
   6   2   5       48.08       45.47      7.61 o 
   7   2   5       41.97       52.18     12.78 o 
   8   2   5       30.92       29.70      8.55 o 
   9   2   5       74.57       70.89     11.51 o 
  10   2   5       29.06       29.96     14.91 o 
  11   2   5        0.89       21.39      9.37 o 
 -12   3   5       16.68        9.44      9.43 o 
 -11   3   5       19.94       10.46      9.07 o 
 -10   3   5       25.32       26.28      9.45 o 
  -9   3   5      377.94      409.65     50.40 o 
  -8   3   5       17.10       24.08      7.79 o 
  -7   3   5      880.17      815.03     39.47 o 
  -6   3   5       68.60       67.25      8.10 o 
  -5   3   5      192.21      183.06     12.98 o 
  -4   3   5      895.43      909.07     37.16 o 
  -3   3   5        5.10        4.38      3.50 o 
  -2   3   5      435.61      441.32     18.46 o 
  -1   3   5      147.00      168.12     14.44 o 
   0   3   5       37.98       43.27      5.25 o 
   1   3   5       50.44       60.53      6.58 o 
   2   3   5      152.96      170.34     10.52 o 
   3   3   5       64.73       79.80      8.73 o 
   4   3   5       49.28       54.25      8.03 o 
   5   3   5        2.51       10.74      5.46 o 
   6   3   5        6.23       15.94      6.17 o 
   7   3   5        1.69        6.00      6.61 o 
   8   3   5        9.32       13.22      7.21 o 
   9   3   5       69.97       69.54     11.41 o 
  10   3   5        0.39       10.69      8.02 o 
  11   3   5       15.07       26.87     12.53 o 
 -12   4   5       17.74       15.81      9.89 o 
 -11   4   5       10.03       19.96      9.90 o 
 -10   4   5       74.60       69.15     12.25 o 
  -9   4   5       25.66       30.75     10.50 o 
  -8   4   5      317.13      304.09     35.33 o 
  -7   4   5       63.44       59.36      8.30 o 
  -6   4   5        0.01        5.09      5.00 o 
  -5   4   5       63.50       56.21      7.53 o 
  -4   4   5      341.64      320.85     17.48 o 
  -3   4   5       20.52        7.74      4.36 o 
  -2   4   5      301.31      326.75     19.59 o 
  -1   4   5      226.83      300.98     16.99 o 
   0   4   5      384.86      380.45     19.55 o 
   1   4   5      421.05      403.04     22.11 o 
   2   4   5       77.56       74.12     10.84 o 
   3   4   5       64.94       62.56      9.41 o 
   4   4   5       56.22       63.84     17.30 o 
   5   4   5        2.65       -0.16      6.03 o 
   6   4   5        8.24       20.16      7.62 o 
   7   4   5       30.43       26.55      8.22 o 
   8   4   5       16.16       17.20     10.95 o 
   9   4   5       24.03       28.50     20.55 o 
  10   4   5       13.06       22.84     10.35 o 
  11   4   5        0.05        5.12     13.47 o 
 -12   5   5        0.00       13.15     10.75 o 
 -11   5   5        0.00       11.50     12.52 o 
 -10   5   5       14.12       -2.74     12.55 o 
  -9   5   5        7.69       -2.40      7.68 o 
  -8   5   5       67.81       43.54     10.62 o 
  -7   5   5        1.18        8.13      5.64 o 
  -6   5   5       61.39       69.50     12.60 o 
  -5   5   5       65.70       73.62     10.00 o 
  -4   5   5       49.69       58.50      8.81 o 
  -3   5   5      170.45      180.23     15.18 o 
  -2   5   5        0.17        6.51      4.48 o 
  -1   5   5       70.40       86.44      9.04 o 
   0   5   5       60.60       67.11      8.68 o 
   1   5   5      529.57      542.78     33.06 o 
   2   5   5        0.16        1.80      4.87 o 
   3   5   5       40.72       37.35      8.06 o 
   4   5   5        0.86       -0.35      5.87 o 
   5   5   5        0.17       -1.67      5.99 o 
   6   5   5      275.07      240.27     22.81 o 
   7   5   5        1.32       -5.32      6.85 o 
   8   5   5        8.72        6.64      6.33 o 
   9   5   5        6.59       18.56      8.85 o 
  10   5   5        0.93       11.41     15.40 o 
  11   5   5        0.89        4.98     11.17 o 
 -11   6   5       16.42       27.54     14.73 o 
 -10   6   5        5.58        8.18      8.06 o 
  -9   6   5        1.08       -6.50      6.92 o 
  -8   6   5        7.50       11.17      6.49 o 
  -7   6   5       27.81       20.51      7.24 o 
  -6   6   5        0.06       -2.22      8.13 o 
  -5   6   5       95.76      106.71     20.79 o 
  -4   6   5        1.59       -0.52      8.42 o 
  -3   6   5       28.14       35.83      7.18 o 
  -2   6   5      320.87      306.16     18.12 o 
  -1   6   5      200.94      209.22     14.29 o 
   0   6   5        3.51        3.15      4.58 o 
   1   6   5       98.38       70.78     11.77 o 
   2   6   5        9.93        5.67      5.96 o 
   3   6   5       67.53       72.10     10.80 o 
   4   6   5      157.74      148.25     16.01 o 
   5   6   5      105.13      122.53     14.03 o 
   6   6   5        2.28        4.39      6.93 o 
   7   6   5        0.00        0.64      9.44 o 
   8   6   5       21.46       17.99      8.08 o 
   9   6   5        7.48       23.37      9.46 o 
  10   6   5        8.04       16.49     10.49 o 
 -11   7   5        8.15       27.21     15.11 o 
 -10   7   5       22.09       41.01     11.44 o 
  -9   7   5        0.38        8.90      7.17 o 
  -8   7   5       22.82       26.78      7.94 o 
  -7   7   5        1.79        6.34      6.12 o 
  -6   7   5        0.76        0.16      5.59 o 
  -5   7   5        7.19       14.43      6.19 o 
  -4   7   5      205.14      190.94     22.26 o 
  -3   7   5        7.08       22.53      6.60 o 
  -2   7   5     1124.69     1003.24     62.28 o 
  -1   7   5        4.67       18.88      6.67 o 
   0   7   5      536.16      512.37     29.90 o 
   1   7   5        3.38        7.30      6.60 o 
   2   7   5      237.31      228.62     19.43 o 
   3   7   5      228.03      191.54     18.02 o 
   4   7   5       11.98       16.19      7.83 o 
   5   7   5        5.05        2.87      7.55 o 
   6   7   5       27.46       30.69      9.76 o 
   7   7   5        0.25        3.62      8.29 o 
   8   7   5        6.51       11.67      8.23 o 
   9   7   5        5.15        1.14      7.73 o 
  10   7   5        3.32       31.28     14.45 o 
 -10   8   5       32.82       56.31     15.84 o 
  -9   8   5        0.03        6.23      7.15 o 
  -8   8   5        1.43        2.87      6.58 o 
  -7   8   5       14.91       10.23      6.73 o 
  -6   8   5      132.17      115.28     13.96 o 
  -5   8   5       64.16       58.20      9.81 o 
  -4   8   5        2.41        6.31      9.78 o 
  -3   8   5     1106.92     1064.66     50.76 o 
  -2   8   5       70.25       62.83     10.37 o 
  -1   8   5       90.68       79.47      9.80 o 
   0   8   5        0.32       -4.40      5.15 o 
   1   8   5        2.43        0.30      6.60 o 
   2   8   5       32.75       26.07      9.28 o 
   3   8   5        5.77        0.90      7.28 o 
   4   8   5       31.39       34.61     10.34 o 
   5   8   5       12.64       15.14      9.00 o 
   6   8   5       32.52       13.85      9.83 o 
   7   8   5        6.40        8.93      9.62 o 
   8   8   5        2.45        9.21      8.87 o 
   9   8   5        0.56        2.56     11.50 o 
 -10   9   5        8.21       23.88     12.56 o 
  -9   9   5        3.02       17.92      8.96 o 
  -8   9   5        0.00       13.17      7.31 o 
  -7   9   5        4.43       -2.78      6.94 o 
  -6   9   5      228.06      230.97     20.88 o 
  -5   9   5       57.79       39.52      9.00 o 
  -4   9   5      509.66      516.78     32.54 o 
  -3   9   5       35.87       53.12      9.59 o 
  -2   9   5        0.02       28.05     12.75 o 
  -1   9   5       12.23        8.01     14.54 o 
   0   9   5      106.53      102.59     12.68 o 
   1   9   5        7.42       -1.13      6.95 o 
   2   9   5       26.50       28.75      9.55 o 
   3   9   5        0.47       -5.53      7.50 o 
   4   9   5        6.91       16.87      9.13 o 
   5   9   5       40.57       46.86     11.26 o 
   6   9   5       11.22       -8.11      8.65 o 
   7   9   5       11.05       33.20     12.00 o 
   8   9   5        2.83        5.24      9.67 o 
  -9  10   5        3.69        7.36      9.84 o 
  -8  10   5       48.40       53.64     16.52 o 
  -7  10   5        6.82       30.01      9.62 o 
  -6  10   5        0.11        3.42     12.24 o 
  -5  10   5       20.75       28.05      7.65 o 
  -4  10   5      173.05      136.81     15.66 o 
  -3  10   5       36.40       35.27      9.67 o 
  -2  10   5        0.10       -5.16      6.18 o 
  -1  10   5       41.99       41.73     10.44 o 
   0  10   5       58.20       55.22     11.94 o 
   1  10   5      157.49      144.29     16.79 o 
   2  10   5        1.91       10.26      8.70 o 
   3  10   5       31.84       53.63     11.83 o 
   4  10   5        2.04       -6.20      8.37 o 
   5  10   5       90.87       77.59     17.34 o 
   6  10   5       44.20       39.79     11.70 o 
   7  10   5        6.50       10.74     10.24 o 
  -8  11   5       10.90       11.09     10.00 o 
  -7  11   5       49.69       48.34     11.48 o 
  -6  11   5        0.53        3.86      7.74 o 
  -5  11   5        4.92       18.55     15.41 o 
  -4  11   5        0.43        7.47     14.57 o 
  -3  11   5       12.32       10.71      7.37 o 
  -2  11   5        3.06        8.17      7.91 o 
  -1  11   5        6.26       12.38      8.09 o 
   0  11   5        0.01       11.90      8.60 o 
   1  11   5       51.11       26.28     14.58 o 
   2  11   5       38.01       28.31     10.48 o 
   3  11   5       25.35       20.72     10.49 o 
   4  11   5       85.84      101.55     16.54 o 
   5  11   5       11.68       23.68     11.09 o 
   6  11   5       65.12       52.62     12.89 o 
  -6  12   5        5.51       14.71      9.75 o 
  -5  12   5        9.88       19.54     14.74 o 
  -4  12   5       56.99       60.88     11.56 o 
  -3  12   5        9.70       23.25      9.89 o 
  -2  12   5        0.37       -3.51      7.20 o 
  -1  12   5       10.00        0.88      7.99 o 
   0  12   5       22.95       25.30     10.40 o 
   1  12   5       12.17       13.38      8.87 o 
   2  12   5        4.28        9.18      8.85 o 
   3  12   5       64.14       41.90     12.17 o 
   4  12   5       18.09        8.17      9.99 o 
   5  12   5        5.03        8.06      9.44 o 
  -4  13   5        2.86        9.70     14.36 o 
  -3  13   5       12.92       28.50     11.32 o 
  -2  13   5       26.10       33.47     16.88 o 
  -1  13   5        1.64        9.59     11.80 o 
   0  13   5        5.29       21.68     10.84 o 
   1  13   5       25.39       36.70     12.83 o 
   2  13   5        0.01       39.63     27.51 o 
   3  13   5        0.85       13.47     12.64 o 
 -12   0   6        1.30       20.06     15.04 o 
 -11   0   6       52.27       27.81     21.89 o 
 -10   0   6      221.23      224.78     28.90 o 
  -9   0   6      158.73      135.92     21.88 o 
  -8   0   6      269.15      275.78     61.96 o 
  -7   0   6      301.68      232.74     26.11 o 
  -6   0   6       12.43       13.81     10.81 o 
  -5   0   6       79.60       61.29     18.77 o 
  -4   0   6        5.31        2.75      5.45 o 
  -3   0   6       21.71       34.96      7.79 o 
  -2   0   6      456.14      421.63     40.26 o 
  -1   0   6        0.19       11.01      6.12 o 
   0   0   6        2.97       12.75      6.37 o 
   1   0   6       36.85       41.22      8.75 o 
   2   0   6       37.29       49.14      9.24 o 
   3   0   6      305.65      338.83     24.13 o 
   4   0   6      279.84      243.58     28.70 o 
   5   0   6       17.70       43.36     13.09 o 
   6   0   6      272.55      269.68     31.55 o 
   7   0   6       53.84       30.82     15.28 o 
   8   0   6       25.10       36.36     12.89 o 
   9   0   6        0.11       -7.73     14.49 o 
  10   0   6      575.79      444.37     45.24 o 
  11   0   6        0.10       12.51     28.98 o 
 -12   1   6       85.22       68.35     13.59 o 
 -11   1   6       39.74       38.05     11.00 o 
 -10   1   6       56.79       56.91     13.90 o 
  -9   1   6       90.52       83.29     12.79 o 
  -8   1   6       16.50        9.50      7.11 o 
  -7   1   6      414.43      435.45     27.41 o 
  -6   1   6      445.68      403.10     35.51 o 
  -5   1   6        0.05        3.66      5.09 o 
  -4   1   6        4.71       11.84      4.74 o 
  -3   1   6       42.74       58.82      6.96 o 
  -2   1   6        0.88       -1.31      3.68 o 
  -1   1   6       78.86       92.05      7.77 o 
   0   1   6      218.77      258.26     15.55 o 
   1   1   6      561.64      591.92     23.92 o 
   2   1   6      159.98      154.17     11.75 o 
   3   1   6       24.95       27.09      6.60 o 
   4   1   6       17.10       10.56      6.19 o 
   5   1   6       26.09       26.55      7.64 o 
   6   1   6       13.03       13.62      7.04 o 
   7   1   6        6.55       15.72      7.13 o 
   8   1   6       28.93       32.22      8.80 o 
   9   1   6        3.14       10.94      7.14 o 
  10   1   6        0.29        7.40      8.31 o 
  11   1   6        9.32       26.63     12.19 o 
 -12   2   6        0.00        8.21      9.14 o 
 -11   2   6       16.75       36.67     12.41 o 
 -10   2   6        1.89       11.39      8.67 o 
  -9   2   6      174.10      164.80     17.23 o 
  -8   2   6        7.01        5.51      6.70 o 
  -7   2   6        2.07        4.40      6.21 o 
  -6   2   6     1286.57     1247.65     56.40 o 
  -5   2   6      115.79      116.08     11.65 o 
  -4   2   6       24.05       26.33      7.29 o 
  -3   2   6      127.13      140.73      9.88 o 
  -2   2   6      122.98      119.34      9.02 o 
  -1   2   6        6.07       18.22      5.04 o 
   0   2   6      213.58      192.53     14.08 o 
   1   2   6        1.27       -1.11      3.65 o 
   2   2   6      115.40      107.56     10.25 o 
   3   2   6        0.51        9.93      5.66 o 
   4   2   6       37.96       47.67      8.00 o 
   5   2   6        0.19        2.21      6.18 o 
   6   2   6        7.40       16.61      7.55 o 
   7   2   6        3.91        1.52      6.68 o 
   8   2   6       15.96       27.61     10.43 o 
   9   2   6       16.18       20.14      8.79 o 
  10   2   6       89.58       70.63     17.34 o 
 -12   3   6        0.40        4.62      9.13 o 
 -11   3   6       23.23       21.99      9.93 o 
 -10   3   6       36.75       36.60     10.40 o 
  -9   3   6        8.19       13.06      8.02 o 
  -8   3   6       87.68       71.26     10.91 o 
  -7   3   6      111.13      122.18     13.40 o 
  -6   3   6        6.38        7.28      5.84 o 
  -5   3   6      937.64      958.78     40.08 o 
  -4   3   6       85.38      101.74     13.44 o 
  -3   3   6      127.20      101.82     11.19 o 
  -2   3   6        3.46        2.65      3.97 o 
  -1   3   6       18.16       25.40      5.67 o 
   0   3   6        9.15        8.82      4.43 o 
   1   3   6      166.97      177.69     12.79 o 
   2   3   6        3.22        1.06      6.47 o 
   3   3   6        1.74       -0.03      5.86 o 
   4   3   6       47.36       44.10     10.05 o 
   5   3   6       27.53       20.51      7.89 o 
   6   3   6        0.37       -2.31      7.31 o 
   7   3   6       15.53       23.72      8.70 o 
   8   3   6       51.54       49.97     11.33 o 
   9   3   6        1.68        1.60      7.34 o 
  10   3   6       12.92        9.62      9.77 o 
 -11   4   6        0.64       -0.02     13.39 o 
 -10   4   6       11.97       22.27     10.21 o 
  -9   4   6        8.51        2.04      9.98 o 
  -8   4   6       10.30        6.83     11.73 o 
  -7   4   6       56.08       49.87     11.00 o 
  -6   4   6      361.28      385.29     27.99 o 
  -5   4   6        8.39        3.65      5.35 o 
  -4   4   6      115.22      125.94     15.00 o 
  -3   4   6        4.18        1.53      4.98 o 
  -2   4   6      447.08      438.27     22.47 o 
  -1   4   6       81.25       78.30      9.41 o 
   0   4   6        0.75        5.30      4.73 o 
   1   4   6      390.89      349.45     23.04 o 
   2   4   6      117.10      107.27     12.26 o 
   3   4   6       70.23       70.47     11.13 o 
   4   4   6       69.39       91.18     16.36 o 
   5   4   6        1.48        1.24      6.22 o 
   6   4   6        6.70       16.70      7.95 o 
   7   4   6       41.13       50.63     14.71 o 
   8   4   6       16.61       30.85      9.60 o 
   9   4   6       50.06       62.10     13.29 o 
  10   4   6        0.02       -4.21      9.74 o 
 -11   5   6        1.23       14.13     13.33 o 
 -10   5   6        9.26       25.57     14.38 o 
  -9   5   6       86.23       90.47     15.04 o 
  -8   5   6       26.75       14.19      9.80 o 
  -7   5   6        7.06        6.63      7.59 o 
  -6   5   6       76.85       97.04     11.92 o 
  -5   5   6       13.05       24.10      6.84 o 
  -4   5   6        0.02       11.03      5.73 o 
  -3   5   6        1.01        1.76      5.44 o 
  -2   5   6        1.52        6.71      4.97 o 
  -1   5   6        0.31        4.72      5.05 o 
   0   5   6       98.67       98.95     12.01 o 
   1   5   6      113.14      122.59     13.46 o 
   2   5   6      285.50      296.31     22.01 o 
   3   5   6      208.87      182.07     17.17 o 
   4   5   6      156.62      143.27     15.04 o 
   5   5   6       51.68       30.65      8.84 o 
   6   5   6      140.98      103.59     14.10 o 
   7   5   6       35.85       52.56     25.93 o 
   8   5   6       50.90       66.67     34.45 o 
   9   5   6        0.15      -10.82     10.35 o 
  10   5   6        0.16        7.27     14.12 o 
 -11   6   6       26.51       29.59     21.56 o 
 -10   6   6        2.33       20.72     11.02 o 
  -9   6   6       28.72       20.01      9.98 o 
  -8   6   6       11.19       20.66      9.22 o 
  -7   6   6        1.03       16.60      7.21 o 
  -6   6   6       21.46       40.68      9.58 o 
  -5   6   6      135.10      133.56     16.86 o 
  -4   6   6       42.41       52.38      9.26 o 
  -3   6   6       18.53       20.47      6.95 o 
  -2   6   6       86.68       88.91     11.02 o 
  -1   6   6       24.35       23.98      6.96 o 
   0   6   6      109.60      101.07     12.31 o 
   1   6   6      323.90      275.68     21.09 o 
   2   6   6       12.12       22.54      7.26 o 
   3   6   6      337.58      321.19     23.68 o 
   4   6   6      107.59      141.08     15.52 o 
   5   6   6      326.67      282.59     22.98 o 
   6   6   6       11.02       19.38      8.68 o 
   7   6   6       23.12       25.99      9.86 o 
   8   6   6        4.17       -2.18      9.09 o 
   9   6   6        9.20       12.78      9.61 o 
 -10   7   6       51.32       74.99     15.33 o 
  -9   7   6        0.39        8.69      8.22 o 
  -8   7   6        0.60       11.95      7.90 o 
  -7   7   6        2.48        5.81      8.01 o 
  -6   7   6        9.65        6.88      6.51 o 
  -5   7   6      136.11      127.95     14.36 o 
  -4   7   6        5.11       14.07      6.69 o 
  -3   7   6       47.55       68.53     10.64 o 
  -2   7   6       19.25       23.23      7.54 o 
  -1   7   6      178.59      150.91     18.54 o 
   0   7   6      398.75      353.31     24.46 o 
   1   7   6       49.61       39.41      8.70 o 
   2   7   6      172.66      173.48     17.35 o 
   3   7   6       14.32       17.64      7.88 o 
   4   7   6       46.00       28.02      8.72 o 
   5   7   6        8.36       38.33     18.81 o 
   6   7   6        1.53        7.84      8.49 o 
   7   7   6       22.62       23.99      9.50 o 
   8   7   6        0.30        2.78      8.65 o 
   9   7   6        7.50        8.70     10.35 o 
  -9   8   6        0.02       13.36      9.14 o 
  -8   8   6       17.02       26.14      8.78 o 
  -7   8   6        8.25        0.48      7.47 o 
  -6   8   6       10.27        8.18      6.47 o 
  -5   8   6       96.49       85.45     12.41 o 
  -4   8   6       48.39       40.65      8.87 o 
  -3   8   6      332.51      360.07     32.33 o 
  -2   8   6        0.27        1.16      6.04 o 
  -1   8   6      383.11      433.12     33.63 o 
   0   8   6       57.88       58.94     10.24 o 
   1   8   6       61.51       68.00     11.71 o 
   2   8   6       34.66       29.84      9.73 o 
   3   8   6       15.16       18.74      9.08 o 
   4   8   6       44.99       49.94     16.15 o 
   5   8   6       10.74       10.98      9.02 o 
   6   8   6       44.79       32.79     10.60 o 
   7   8   6        8.56       29.59     10.32 o 
   8   8   6        0.01       49.25     38.68 o 
  -9   9   6        6.69      -12.23     11.24 o 
  -8   9   6        1.23        6.72      8.75 o 
  -7   9   6       34.44       19.64      8.45 o 
  -6   9   6       25.20       20.93      7.72 o 
  -5   9   6      104.19      137.67     15.60 o 
  -4   9   6       13.46       33.27      8.18 o 
  -3   9   6        0.03       -1.42      8.45 o 
  -2   9   6        1.05       10.48      7.53 o 
  -1   9   6      347.52      306.85     27.82 o 
   0   9   6        5.16        7.31      9.25 o 
   1   9   6        2.40        5.99      8.45 o 
   2   9   6        0.02        2.93      7.97 o 
   3   9   6       13.74       38.68     22.24 o 
   4   9   6       37.94       19.29      9.72 o 
   5   9   6        0.22       -4.85      8.80 o 
   6   9   6       10.66        7.04      9.09 o 
   7   9   6       29.28       30.69     11.46 o 
  -7  10   6       35.78       65.50     12.54 o 
  -6  10   6       37.24       34.01     24.34 o 
  -5  10   6       25.79       49.35     10.47 o 
  -4  10   6       76.60       86.58     14.12 o 
  -3  10   6        2.59       19.84     13.34 o 
  -2  10   6        1.39       18.09      7.85 o 
  -1  10   6      166.39      138.26     25.61 o 
   0  10   6        1.59       21.97     12.51 o 
   1  10   6       46.16       49.47     12.46 o 
   2  10   6       12.69       28.94     11.86 o 
   3  10   6       57.34       49.28     11.84 o 
   4  10   6       10.37       19.13     10.04 o 
   5  10   6       71.77       74.43     14.32 o 
   6  10   6        3.03        3.96      9.74 o 
  -6  11   6        1.46        0.41      9.96 o 
  -5  11   6        1.50        7.06      8.54 o 
  -4  11   6        9.24       14.64     10.45 o 
  -3  11   6       34.02       54.50     12.48 o 
  -2  11   6        3.76       11.26      8.59 o 
  -1  11   6        2.06        4.80      7.79 o 
   0  11   6        8.14       17.16     10.18 o 
   1  11   6        1.51        3.52     10.80 o 
   2  11   6       32.21       31.22     10.88 o 
   3  11   6        0.82       11.36      9.99 o 
   4  11   6      101.93       96.36     15.97 o 
   5  11   6        6.92       14.04      9.94 o 
  -4  12   6        3.96        7.70     10.53 o 
  -3  12   6        1.48        1.59     11.12 o 
  -2  12   6        0.01        5.85     10.52 o 
  -1  12   6        6.76       12.75     11.17 o 
   0  12   6        5.61        5.26     10.19 o 
   1  12   6       14.64        5.22     10.25 o 
   2  12   6        5.94        3.38      8.88 o 
   3  12   6        1.12        7.15      9.50 o 
 -11   1   7       54.55       58.11     12.68 o 
 -10   1   7        0.01        1.93      8.63 o 
  -9   1   7       11.64       36.24      9.72 o 
  -8   1   7       86.41       61.55     11.43 o 
  -7   1   7      120.13      116.27     19.68 o 
  -6   1   7        0.06        6.09      6.41 o 
  -5   1   7       83.09       99.67     12.00 o 
  -4   1   7      140.70      167.51     13.21 o 
  -3   1   7        0.06        4.72      4.75 o 
  -2   1   7        3.42        2.94      4.22 o 
  -1   1   7      103.47       78.74      7.92 o 
   0   1   7       60.26       72.43      8.56 o 
   1   1   7       47.07       47.51      6.78 o 
   2   1   7      159.14      148.93     12.74 o 
   3   1   7        2.97        8.38      8.71 o 
   4   1   7       22.97       18.47     11.24 o 
   5   1   7       42.07       39.94     10.08 o 
   6   1   7       30.51       40.45     12.18 o 
   7   1   7        6.42        5.03      7.90 o 
   8   1   7        2.30       -7.84     11.52 o 
   9   1   7      215.76      198.48     24.01 o 
 -11   2   7       40.95       38.53     11.52 o 
 -10   2   7        0.16        8.75      8.93 o 
  -9   2   7        9.52        6.57      8.51 o 
  -8   2   7       64.22       70.03     11.40 o 
  -7   2   7        0.01       -3.12      7.65 o 
  -6   2   7      395.41      374.04     26.66 o 
  -5   2   7        0.01       16.96     10.44 o 
  -4   2   7      362.66      415.41     29.25 o 
  -3   2   7      377.47      344.65     29.30 o 
  -2   2   7        2.90        3.75      4.99 o 
  -1   2   7       58.87       77.07     10.21 o 
   0   2   7       17.78       15.99      9.47 o 
   1   2   7        0.06       -1.79      7.01 o 
   2   2   7       16.61       16.46      7.11 o 
   3   2   7       60.07       61.10     10.50 o 
   4   2   7       97.79      114.84     16.71 o 
   5   2   7        0.16        5.04      8.14 o 
   6   2   7        2.87        8.39      9.47 o 
   7   2   7       26.09       27.81     10.38 o 
   8   2   7       16.26        8.83     10.52 o 
   9   2   7        0.51       -2.81      8.80 o 
 -11   3   7        0.33        1.96     10.79 o 
 -10   3   7        6.92       18.11     10.76 o 
  -9   3   7       13.65       12.27      9.63 o 
  -8   3   7        2.57       -0.86      7.85 o 
  -7   3   7        7.15       31.71      9.78 o 
  -6   3   7      180.13      168.72     21.89 o 
  -5   3   7      528.74      505.89     44.75 o 
  -4   3   7      281.02      291.87     32.82 o 
  -3   3   7     1065.22     1000.60     47.16 o 
  -2   3   7        4.57       10.53      5.58 o 
  -1   3   7        5.36        8.37      4.84 o 
   0   3   7        9.62        6.53      4.81 o 
   1   3   7      179.19      201.97     17.51 o 
   2   3   7       51.54       47.39      9.12 o 
   3   3   7       11.55       13.70      7.26 o 
   4   3   7      130.24      115.41     13.80 o 
   5   3   7       10.63       -1.30      8.50 o 
   6   3   7       14.31        7.28      8.63 o 
   7   3   7        1.92      -16.14     13.54 o 
   8   3   7       13.97       27.22     10.70 o 
   9   3   7        0.19       -8.49      9.50 o 
 -10   4   7        0.20       17.38     10.54 o 
  -9   4   7        6.92        6.26     12.94 o 
  -8   4   7       32.60       44.43     11.37 o 
  -7   4   7      203.77      181.91     19.98 o 
  -6   4   7       11.14       16.67      8.07 o 
  -5   4   7        0.00       15.44      6.92 o 
  -4   4   7        5.37       10.93      6.67 o 
  -3   4   7      307.07      359.87     24.06 o 
  -2   4   7      554.73      525.85     29.93 o 
  -1   4   7       12.09       14.11      6.02 o 
   0   4   7      215.07      249.55     21.68 o 
   1   4   7        0.32       -1.46      5.16 o 
   2   4   7      129.92      121.15     13.80 o 
   3   4   7        0.36        0.52      5.87 o 
   4   4   7        5.90        6.42      7.67 o 
   5   4   7      111.19      114.21     19.18 o 
   6   4   7       29.69       60.00     13.28 o 
   7   4   7       26.35        2.52      9.32 o 
   8   4   7       10.27       14.54     18.32 o 
   9   4   7       37.34       13.76     12.00 o 
 -10   5   7       30.05       39.26     18.73 o 
  -9   5   7        0.00       10.76      9.77 o 
  -8   5   7        7.24       -7.30      7.77 o 
  -7   5   7        3.08        3.28      8.18 o 
  -6   5   7      251.87      265.10     25.07 o 
  -5   5   7        4.17        7.35      6.70 o 
  -4   5   7       47.69       59.07     10.39 o 
  -3   5   7        0.77       -4.19      5.49 o 
  -2   5   7      142.15      157.85     15.48 o 
  -1   5   7       22.48        8.58      7.70 o 
   0   5   7        2.62        9.49      6.36 o 
   1   5   7       64.43       46.15     10.49 o 
   2   5   7        6.28        3.22      5.96 o 
   3   5   7       24.54       11.05      6.47 o 
   4   5   7        7.74       13.60      7.65 o 
   5   5   7       11.10       18.71      8.77 o 
   6   5   7       19.54       10.13     12.82 o 
   7   5   7        8.55        3.61      9.87 o 
   8   5   7       92.03       70.66     20.90 o 
  -9   6   7        9.50        5.50     10.09 o 
  -8   6   7        6.95       13.67      9.25 o 
  -7   6   7        0.14        4.61      8.21 o 
  -6   6   7       11.14       -2.16      6.27 o 
  -5   6   7        0.99        7.69      6.99 o 
  -4   6   7       22.78       11.67      7.30 o 
  -3   6   7        4.21       -0.81      6.29 o 
  -2   6   7        3.99       14.89      8.76 o 
  -1   6   7       34.04       30.93     10.38 o 
   0   6   7       50.36       80.84     17.45 o 
   1   6   7       83.97       75.78     11.41 o 
   2   6   7       39.36       56.07     10.17 o 
   3   6   7       36.16       31.24      9.27 o 
   4   6   7        2.41        9.68      7.88 o 
   5   6   7        2.04       10.70     11.59 o 
   6   6   7       25.83       26.63     10.63 o 
   7   6   7        5.48        2.87      9.80 o 
   8   6   7        2.22       -9.98      9.12 o 
  -9   7   7        0.05        8.36     10.11 o 
  -8   7   7        1.03       -0.40      9.45 o 
  -7   7   7        4.02       -4.30      8.81 o 
  -6   7   7        2.84       -0.02      7.32 o 
  -5   7   7       24.22       22.34      8.64 o 
  -4   7   7        7.78        9.75      7.25 o 
  -3   7   7       20.99       24.25      8.48 o 
  -2   7   7      239.33      271.44     26.33 o 
  -1   7   7       45.87       28.10     10.35 o 
   0   7   7      306.19      349.53     26.20 o 
   1   7   7       40.35       33.11      8.27 o 
   2   7   7      153.22      180.18     37.69 o 
   3   7   7        3.35        4.52      7.53 o 
   4   7   7        4.88        6.90      7.94 o 
   5   7   7       16.40       17.87      9.49 o 
   6   7   7        6.54        2.49      8.34 o 
   7   7   7        1.24       -0.32     10.77 o 
  -8   8   7       22.90        8.11     16.42 o 
  -7   8   7       23.21       17.43     13.94 o 
  -6   8   7       30.71       27.60      9.01 o 
  -5   8   7        7.70       19.98      8.01 o 
  -4   8   7      128.60      114.91     19.48 o 
  -3   8   7        3.04       11.15      8.11 o 
  -2   8   7       92.48      107.25     21.30 o 
  -1   8   7      153.94      128.75     17.90 o 
   0   8   7       56.68       66.95     16.24 o 
   1   8   7        1.01       15.13     17.98 o 
   2   8   7       27.71       34.17      9.11 o 
   3   8   7       32.29       34.71     13.36 o 
   4   8   7        3.92       16.31      9.15 o 
   5   8   7       16.99       14.82     10.86 o 
   6   8   7       11.26       -1.81     14.58 o 
  -7   9   7       25.82       33.13     13.06 o 
  -6   9   7        0.07       -3.30      8.16 o 
  -5   9   7        8.80       13.90      8.18 o 
  -4   9   7       22.87       26.81     10.12 o 
  -3   9   7       84.54      122.40     17.02 o 
  -2   9   7       99.29       91.83     15.30 o 
  -1   9   7       22.17        9.74      8.28 o 
   0   9   7       54.39       59.40     13.30 o 
   1   9   7       34.98       57.82     11.65 o 
   2   9   7       25.77       31.98     10.31 o 
   3   9   7        0.59        8.56      8.77 o 
   4   9   7       18.28       30.44     10.71 o 
   5   9   7        0.13        9.73      8.81 o 
  -6  10   7       20.62        8.25      9.28 o 
  -5  10   7        0.01       -4.48      9.35 o 
  -4  10   7        0.53       13.34     11.26 o 
  -3  10   7        0.07       -1.70      7.59 o 
  -2  10   7       17.97       18.03      9.20 o 
  -1  10   7        0.55       -4.08      8.31 o 
   0  10   7        6.76        3.21      9.23 o 
   1  10   7        1.88       11.10     10.35 o 
   2  10   7       49.78       46.59     13.07 o 
   3  10   7        4.23        8.05      9.15 o 
   4  10   7        1.33        2.64      9.09 o 
  -4  11   7        0.39        1.01     10.07 o 
  -3  11   7        9.72        5.44     10.11 o 
  -2  11   7        0.20       -2.63      8.63 o 
  -1  11   7        4.38       15.28     12.18 o 
   0  11   7        1.70        7.65      9.85 o 
   1  11   7        0.18       17.38     11.32 o 
   2  11   7        2.42       11.56     11.51 o 
 -10   0   8        8.69       12.50     13.24 o 
  -9   0   8       19.18       28.56     15.12 o 
  -8   0   8        0.75       23.31     11.29 o 
  -7   0   8       70.64       97.29     18.69 o 
  -6   0   8        7.72       38.98     15.08 o 
  -5   0   8       22.78       18.13      8.78 o 
  -4   0   8      215.44      223.42     26.71 o 
  -3   0   8        0.15       13.71     10.41 o 
  -2   0   8       88.36       73.54     12.02 o 
  -1   0   8       87.57       72.81     33.69 o 
   0   0   8        1.63       12.44     14.63 o 
   1   0   8       26.38       29.27      8.78 o 
   2   0   8       86.49      115.31     18.98 o 
   3   0   8       83.93       60.66     15.75 o 
   5   0   8       43.02       76.33     28.51 o 
   6   0   8        1.76      -10.61     19.00 o 
   7   0   8        8.27       21.06     18.21 o 
   8   0   8        1.76        0.40     18.77 o 
 -10   1   8       97.57      100.63     29.40 o 
  -9   1   8        3.42       25.32     14.06 o 
  -8   1   8        2.70       26.06      8.32 o 
  -7   1   8        4.70        6.87     10.39 o 
  -6   1   8        9.47       13.66     10.44 o 
  -5   1   8        9.43       11.76      7.83 o 
  -4   1   8       49.22       38.39     10.21 o 
  -3   1   8       66.26       65.00     11.86 o 
  -2   1   8        0.06        7.72      7.64 o 
  -1   1   8       45.40       48.27      7.70 o 
   0   1   8      161.75      176.78     15.80 o 
   1   1   8       84.81       52.43     12.57 o 
   2   1   8        5.43       10.28     11.38 o 
   3   1   8        0.03       13.61     11.18 o 
   4   1   8        0.01       -1.41      9.13 o 
   5   1   8       15.65       14.03     11.33 o 
   6   1   8        6.07       18.46     11.90 o 
   7   1   8       15.08       40.83     12.81 o 
   8   1   8        5.23        6.30     11.38 o 
 -10   2   8        2.56       18.36     10.95 o 
  -9   2   8       65.29       75.41     16.66 o 
  -8   2   8        1.79       21.14      8.65 o 
  -7   2   8       19.29       -2.13      9.88 o 
  -6   2   8        6.98        0.05      9.18 o 
  -5   2   8        3.22        3.40     12.99 o 
  -4   2   8      467.56      413.72     34.65 o 
  -3   2   8        2.83        3.65      5.53 o 
  -2   2   8       63.24       83.18     10.68 o 
  -1   2   8        2.47        9.17      5.17 o 
   0   2   8       37.14       44.47      8.47 o 
   1   2   8        6.62       16.35      6.26 o 
   2   2   8       22.67       26.83      7.90 o 
   3   2   8        1.58        4.88      8.36 o 
   4   2   8      109.54      113.82     18.04 o 
   5   2   8       26.32       30.37     12.19 o 
   6   2   8       26.83       24.63     11.59 o 
   7   2   8        8.93       21.72     10.66 o 
   8   2   8        0.74       21.64     11.23 o 
  -9   3   8        3.63        5.61     12.58 o 
  -8   3   8       39.11       33.68     13.74 o 
  -7   3   8       69.36       55.85     13.14 o 
  -6   3   8       46.71       75.17     21.38 o 
  -5   3   8       16.26       11.77      8.71 o 
  -4   3   8       66.23       76.38     12.87 o 
  -3   3   8      621.40      611.25     34.14 o 
  -2   3   8       22.72       24.53      8.38 o 
  -1   3   8      117.78      109.60     12.76 o 
   0   3   8       11.82       16.11      8.20 o 
   1   3   8        1.46       12.40      8.08 o 
   2   3   8        5.42        7.15      6.61 o 
   3   3   8       41.46       53.58     12.58 o 
   4   3   8        0.85       14.00      9.98 o 
   5   3   8        2.55       16.56     11.91 o 
   6   3   8        0.97       16.52     10.49 o 
   7   3   8       12.54       13.49     10.73 o 
  -9   4   8        0.45        4.80     13.86 o 
  -8   4   8        5.72        9.68     12.11 o 
  -7   4   8       11.08       20.62      9.40 o 
  -6   4   8       20.44       26.88     10.51 o 
  -5   4   8        8.36       -5.05      7.58 o 
  -4   4   8       28.70       20.93      8.37 o 
  -3   4   8        7.13       12.26      6.78 o 
  -2   4   8      312.69      341.70     42.47 o 
  -1   4   8       33.71       42.28     10.28 o 
   0   4   8      487.31      464.43     34.68 o 
   1   4   8       18.37       22.79      9.18 o 
   2   4   8       12.99       18.16      7.61 o 
   3   4   8       19.92       33.09      8.57 o 
   4   4   8       72.77       54.40     11.58 o 
   5   4   8        2.78       28.11     13.21 o 
   6   4   8        0.00       10.81     11.87 o 
   7   4   8        1.48        0.23     12.60 o 
  -8   5   8        0.31        8.92     11.12 o 
  -7   5   8        0.12       -0.26      8.62 o 
  -6   5   8       26.79       21.88     10.15 o 
  -5   5   8      142.41      143.56     16.19 o 
  -4   5   8        2.29        3.43      7.11 o 
  -3   5   8       38.71       46.22     11.81 o 
  -2   5   8        0.09       -1.43      6.92 o 
  -1   5   8       79.94       85.71     14.23 o 
   0   5   8       33.52       32.40     10.53 o 
   1   5   8      183.55      211.54     19.37 o 
   2   5   8        0.60       18.77      7.44 o 
   3   5   8      119.62      145.46     15.99 o 
   4   5   8       51.65       55.39     10.63 o 
   5   5   8      148.06      121.22     28.52 o 
   6   5   8       25.77       15.59     11.92 o 
   7   5   8        0.36        0.80     12.71 o 
  -8   6   8       71.89       92.00     29.10 o 
  -7   6   8        1.70       -6.50      8.55 o 
  -6   6   8       16.43       31.05     11.11 o 
  -5   6   8        2.23        3.41      7.67 o 
  -4   6   8       25.88       17.01      8.29 o 
  -3   6   8        7.94       11.84     17.24 o 
  -2   6   8      107.93      104.49     16.44 o 
  -1   6   8        3.27       15.54      8.77 o 
   0   6   8       20.84       16.61     14.61 o 
   1   6   8       82.33       91.18     12.74 o 
   2   6   8      143.38      158.65     16.88 o 
   3   6   8       96.07      102.49     14.14 o 
   4   6   8       95.88       81.43     12.68 o 
   5   6   8       79.04       51.35     14.14 o 
   6   6   8       55.54       50.29     14.07 o 
  -7   7   8       25.17       18.00     11.18 o 
  -6   7   8        1.71       12.29      9.35 o 
  -5   7   8        5.63        1.19      7.74 o 
  -4   7   8       20.57       22.52     13.82 o 
  -3   7   8        2.77       24.44     13.00 o 
  -2   7   8        0.99        2.82     12.49 o 
  -1   7   8       77.41       66.12     13.81 o 
   0   7   8        2.16       18.99      8.34 o 
   1   7   8      103.87      105.21     13.99 o 
   2   7   8      147.81      167.33     18.03 o 
   3   7   8       86.00       91.87     13.84 o 
   4   7   8        2.86       10.50      8.81 o 
   5   7   8       17.48       31.14     10.68 o 
  -6   8   8       27.24       18.27      9.72 o 
  -5   8   8        1.56       13.72      8.54 o 
  -4   8   8       30.00       23.65     14.96 o 
  -3   8   8       20.65        7.80      9.74 o 
  -2   8   8       10.10        9.19      9.87 o 
  -1   8   8      125.32      108.07     20.50 o 
   0   8   8        5.72        4.23      8.62 o 
   1   8   8      219.10      226.54     24.84 o 
   2   8   8        6.56        9.60     11.60 o 
   3   8   8       68.73       66.87     12.17 o 
   4   8   8       11.21       12.82     17.21 o 
  -5   9   8       36.77       35.06     18.95 o 
  -4   9   8       18.52       51.05     13.46 o 
  -3   9   8       19.05       23.69     11.55 o 
  -2   9   8        0.40       10.14     10.03 o 
  -1   9   8       24.43       18.34     10.82 o 
   0   9   8        0.06        3.84      9.23 o 
   1   9   8       29.98       44.02     15.68 o 
   2   9   8        1.84       12.23      8.69 o 
   3   9   8        4.66       10.23      9.11 o 
  -2  10   8        6.29       30.42     11.72 o 
  -1  10   8        0.24        6.02     12.24 o 
   0  10   8       14.51       26.06     14.59 o 
  -8   1   9       11.32       39.65     22.15 o 
  -7   1   9        1.97       13.19      8.10 o 
  -6   1   9       29.56       36.12     10.49 o 
  -5   1   9        1.06       16.28     10.46 o 
  -4   1   9        1.88       12.15     12.92 o 
  -3   1   9        0.12       11.25      8.61 o 
  -2   1   9       64.64       69.09     12.68 o 
  -1   1   9      105.46      119.36     13.99 o 
   0   1   9       17.39       16.66      8.41 o 
   1   1   9        0.42       27.64     19.72 o 
   2   1   9        2.76        3.49     11.79 o 
   3   1   9       23.74       32.28     15.89 o 
   4   1   9       26.53       11.46     15.87 o 
   5   1   9       11.25        9.08     14.26 o 
   6   1   9        0.54        5.14     14.61 o 
  -8   2   9        3.96       17.90     13.98 o 
  -7   2   9       35.90       37.63     14.27 o 
  -6   2   9        0.43       -0.74     11.40 o 
  -5   2   9        0.00        0.42      8.70 o 
  -4   2   9        2.22        6.17      8.15 o 
  -3   2   9        7.87       22.90      8.29 o 
  -2   2   9       12.35       37.12      9.02 o 
  -1   2   9      185.92      206.20     26.90 o 
   0   2   9      180.53      154.19     19.57 o 
   1   2   9       53.53       72.08     12.61 o 
   2   2   9       24.97       36.05     13.41 o 
   3   2   9        2.81       26.11     11.27 o 
   4   2   9       22.07        4.68     11.00 o 
   5   2   9        2.10       10.27     10.50 o 
   6   2   9        2.75       -5.79     10.80 o 
  -7   3   9       94.82      119.87     31.31 o 
  -6   3   9       10.85        5.69      9.93 o 
  -5   3   9       36.30       37.10     11.91 o 
  -4   3   9      129.52      138.05     18.76 o 
  -3   3   9        8.36        4.53      6.40 o 
  -2   3   9      163.21      191.90     21.27 o 
  -1   3   9      210.53      235.27     23.35 o 
   0   3   9        1.75        3.66      6.50 o 
   1   3   9       84.31       94.71     16.88 o 
   2   3   9        5.14       14.01      7.59 o 
   3   3   9       18.39       23.96     11.94 o 
   4   3   9        7.33       15.31     15.32 o 
   5   3   9        2.74        5.47     12.96 o 
  -7   4   9       41.71       64.53     14.04 o 
  -6   4   9       47.89       85.36     15.47 o 
  -5   4   9      125.17       88.61     15.86 o 
  -4   4   9        0.07        6.11      9.88 o 
  -3   4   9       23.35        6.85     11.21 o 
  -2   4   9       54.32       58.84     20.21 o 
  -1   4   9       43.30       38.95     11.09 o 
   0   4   9      122.91       98.78     14.85 o 
   1   4   9        9.76        9.31      6.91 o 
   2   4   9        3.92        5.18      7.33 o 
   3   4   9       11.61       16.02      9.40 o 
   4   4   9        1.14       15.55      9.61 o 
   5   4   9        1.88       13.46     10.21 o 
  -6   5   9       23.26       35.64     12.03 o 
  -5   5   9        5.97       16.58     13.95 o 
  -4   5   9       76.18       74.22     14.70 o 
  -3   5   9        8.83       16.00      9.55 o 
  -2   5   9        0.68        3.28      8.61 o 
  -1   5   9        0.03        5.22      8.33 o 
   0   5   9       10.41       26.03      9.59 o 
   1   5   9        4.86        7.47      7.18 o 
   2   5   9        0.15       15.31      7.76 o 
   3   5   9       48.52       54.96     14.61 o 
   4   5   9        6.23        5.84     12.97 o 
  -6   6   9        0.07        3.03     10.19 o 
  -5   6   9        2.02       13.14     11.02 o 
  -4   6   9        4.32       -2.23      9.22 o 
  -3   6   9        0.45       -5.19      8.03 o 
  -2   6   9        0.16        7.54     10.03 o 
  -1   6   9        0.85        6.71     18.29 o 
   0   6   9       10.03       20.62     15.59 o 
   1   6   9        1.81       24.41      9.80 o 
   2   6   9       32.09       20.65      8.79 o 
   3   6   9       25.21       71.65     39.95 o 
  -4   7   9        1.44       -3.36      9.83 o 
  -3   7   9        4.10        2.45      9.75 o 
  -2   7   9        1.26       12.21      9.95 o 
  -1   7   9        2.08       -7.41     10.73 o 
   0   7   9       41.85       42.33     11.13 o 
   1   7   9        5.80        8.52      9.26 o 
   2   7   9       92.44      105.52     15.28 o 
  -2   8   9        0.47        3.17     10.59 o 
  -1   8   9        5.31       18.10     16.71 o 
   0   8   9        2.15        1.36     11.46 o 
  -5   0  10        0.74       30.25     14.33 o 
  -4   0  10       43.27       84.73     19.00 o 
  -2   0  10        0.37       -4.67     17.74 o 
   0   0  10        2.18       20.27     14.65 o 
   1   0  10      146.38       69.52     26.53 o 
   2   0  10       25.50       18.29     20.98 o 
   3   0  10       58.32       59.55     27.87 o 
  -5   1  10       14.10       30.80     16.63 o 
  -4   1  10        7.31       22.19     10.61 o 
  -3   1  10       42.14       62.67     13.66 o 
  -2   1  10        0.09        6.33     18.37 o 
  -1   1  10        0.01        4.11      9.59 o 
   0   1  10       13.94       29.05     12.29 o 
   1   1  10        0.46       11.42     10.73 o 
   2   1  10      129.41      109.83     34.29 o 
   3   1  10        2.14        3.22     12.91 o 
  -5   2  10        0.64       14.73     10.90 o 
  -4   2  10       33.89       61.59     15.20 o 
  -3   2  10        0.10       -2.22     17.34 o 
  -2   2  10      152.27      133.82     31.99 o 
  -1   2  10       33.96       61.29     16.65 o 
   0   2  10        3.38       18.69     15.92 o 
   1   2  10       10.04       18.35     12.52 o 
   2   2  10       42.00       46.94     15.53 o 
  -4   3  10        4.37        6.00     14.77 o 
  -3   3  10        0.09       -0.76     19.48 o 
  -2   3  10       64.82       66.11     13.54 o 
  -1   3  10       80.36       72.93     24.73 o 
   0   3  10        6.82        9.11     13.25 o 
   1   3  10       39.89       42.78     12.68 o 
   2   3  10        0.45        0.22      9.26 o 
  -3   4  10        0.17        9.36     14.49 o 
  -2   4  10       23.17       24.78     11.40 o 
  -1   4  10        5.19       37.34     18.94 o 
   0   4  10       42.83       82.37     14.26 o 
   1   4  10       31.79       47.92     28.74 o 
                                                 
